# Supplementary material for: Taxonomic notes on the genus Eupoa Żabka, 1985 (Arachnida, Araneae, Salticidae)
Source: Zookeys. 2014 May 21;(410):63–93. doi: 10.3897/zookeys.410.7548 (PMC4042708; doi:10.3897/zookeys.410.7548)
Supplement: XML Treatment for Eupoa [file zookeys.410.7548-treatment1.xml]

<!DOCTYPE tp:taxon-treatment
  PUBLIC "-//TaxonX//DTD Taxonomic Treatment Publishing DTD v0 20100105//EN" "tax-treatment-NSO.dtd">
<tp:taxon-treatment xmlns:tp="http://www.plazi.org/taxpub"><tp:treatment-meta><mixed-citation publication-type="journal"><person-group><name><surname>Logunov</surname><given-names>Dmitri V.</given-names></name><name><surname>Marusik</surname><given-names>Yuri M.</given-names></name></person-group><article-title>Taxonomic notes on the genus <italic>Eupoa</italic> Żabka, 1985 (Arachnida, Araneae, Salticidae)</article-title><source>Zookeys</source><day>21</day><month>5</month><year>2014</year><volume>2014</volume><issue>410</issue><fpage>63</fpage><lpage>93</lpage><pub-id pub-id-type="doi">10.3897/zookeys.410.7548</pub-id></mixed-citation></tp:treatment-meta><tp:nomenclature><label>Genus</label><tp:taxon-name>
                        <tp:taxon-name-part taxon-name-part-type="genus">Eupoa</tp:taxon-name-part>
                        <object-id xmlns:xlink="http://www.w3.org/1999/xlink" xlink:type="simple">http://species-id.net/wiki/Eupoa</object-id>
                    </tp:taxon-name><tp:taxon-authority>Żabka, 1985</tp:taxon-authority><tp:nomenclature-citation-list><tp:nomenclature-citation><tp:taxon-name>Eupoa</tp:taxon-name><comment> Żabka, 1985: 220. Type species: <italic><tp:taxon-name>Eupoa prima</tp:taxon-name></italic> Żabka, 1985; by monotypy.</comment></tp:nomenclature-citation></tp:nomenclature-citation-list></tp:nomenclature><tp:treatment-sec sec-type="Description"><title>Description.</title><p>Small to very small spiders ranging from about 1.65 to 2.45 mm in length. Sexes similar in general body form; sexual dimorphism is poorly marked and can be seen in the following characters: dorsal scutum presents in males (absent in females), body coloration in males is slightly darker or more contrastingly coloured, anterior and posterior pairs of spinnerets are of contrasting colours in males (brown/dark grey <!--PageBreak--><!--PageBreak--><italic>vs.</italic> yellow; e.g., <italic><tp:taxon-name>Eupoa prima</tp:taxon-name></italic>, <italic><tp:taxon-name>Eupoa yunnanensis</tp:taxon-name></italic>), and legs I and II in males are often with no spines or just with 2/3 pairs of ventral spines on metatarsi (always with spines on tibiae and metatarsi in females; e.g., <italic><tp:taxon-name>Eupoa schwendingeri</tp:taxon-name></italic> sp. n., <italic><tp:taxon-name>Eupoa yunnanensis</tp:taxon-name></italic>). <italic>Carapace</italic>: rather high, with abruptly declining, practically vertical thoracic part (<xref ref-type="fig" rid="F1">Figs 6</xref>, <xref ref-type="fig" rid="F9">59</xref>, <xref ref-type="fig" rid="F14">90</xref>); sparsely covered with white elongated pinnate scales (<xref ref-type="fig" rid="F1">Figs 1–3</xref>); fovea absent (<xref ref-type="fig" rid="F12">Figs 73</xref>, <xref ref-type="fig" rid="F12">75</xref>); lateral sides of carapace, near ALEs, with vertical rows of skin structures (50-60 in a group) looking like either as rounded or elongated smooth bare patches, slightly risen above the surrounding skin (<xref ref-type="fig" rid="F3">Figs 20</xref>, <xref ref-type="fig" rid="F3">22</xref>), or as flat elongated patches with what looks like several micro-pustules situated on them (<xref ref-type="fig" rid="F3">Fig. 18</xref>); similar bare skin structures occur on leg patellae (see below; <xref ref-type="fig" rid="F3">Figs 20–21</xref>). <italic>Eyes</italic>: in three rows, with large black areas around eyes (<xref ref-type="fig" rid="F7">Figs 42–46</xref>, <xref ref-type="fig" rid="F9">58–59</xref>); anterior eye row wider in both sexes, so the quadrangle is as an inverted trapezium; second row midway between ALE and PLE; quadrangle length 52–66% of carapace length. <italic>Clypeus</italic>: narrow, about 17–47% of AME diameter (from frontal view; <xref ref-type="fig" rid="F1">Figs 4–5</xref>), visibly backward sloping (<xref ref-type="fig" rid="F1">Figs 6</xref>, <xref ref-type="fig" rid="F9">59</xref>). <italic>Chelicerae</italic>: small and vertical (<xref ref-type="fig" rid="F1">Figs 4–5</xref>, <xref ref-type="fig" rid="F1">7</xref>; promargin with two small teeth; retromargin with three small teeth (<xref ref-type="fig" rid="F1">Fig. 8</xref>). <italic>Maxillae</italic>: slightly convergent; usual shape. <italic>Labium</italic>: transverse-ovoid. <italic>Sternum</italic>: as inverted cone with swollen lateral sides (<xref ref-type="fig" rid="F4">Figs 30</xref>, <xref ref-type="fig" rid="F12">72</xref>, <xref ref-type="fig" rid="F12">76</xref>). <italic>Pedicel</italic>: short, in live specimens not visible in dorsal view. <italic>Abdomen</italic>: elongate, covered with elongated pinnate scales (<xref ref-type="fig" rid="F4">Fig. 32</xref>); dorsal scutum present in males; colour markings on dorsum simple, either consisting of a median yellow stripe (<xref ref-type="fig" rid="F7">Figs 41</xref>, <xref ref-type="fig" rid="F7">43</xref>, <xref ref-type="fig" rid="F7">45</xref>) or two rows of spots with a pair of largest sports at the rear of dorsum (<xref ref-type="fig" rid="F14">Figs 85–86</xref>). <italic>Book-lung covers</italic>: usual shape, not sclerotized. <italic>Spinnerets</italic>: posterior pair almost two times longer than anterior pair (<xref ref-type="fig" rid="F4">Figs 31–32</xref>). <italic>Legs</italic>: subequally developed (<xref ref-type="fig" rid="F2">Fig. 9</xref>); legs I in males usually with dark brown longitudinal stripes; trichobothrial bases relatively flat and striated (<xref ref-type="fig" rid="F2">Fig. 14</xref>); tarsal organ as a rounded or ovoid pit (<xref ref-type="fig" rid="F2">Figs 12–13</xref>); tarsal claws narrow, with poorly developed teeth (<xref ref-type="fig" rid="F2">Figs 10–11</xref>); skin structures of two kinds present anteriorly on the dorsal surface of leg patellae, situated in a longitudinal row of about 20–30 pores (arrowed in <xref ref-type="fig" rid="F3">Figs 19</xref>, <xref ref-type="fig" rid="F3">21</xref>, <xref ref-type="fig" rid="F3">23–24</xref>): structures of the first kind represents flat elongated and smooth bare patches with what looks like several micro-pustules situated on them (<xref ref-type="fig" rid="F3">Figs 17</xref>, <xref ref-type="fig" rid="F3">24</xref>); structures of the second kind look like a rounded or elongated or circular smooth bare patch, slightly risen above the surrounding skin (<xref ref-type="fig" rid="F3">Figs 21</xref>; similar bare structures occur on the carapace, see above, <xref ref-type="fig" rid="F3">Figs 20</xref>, <xref ref-type="fig" rid="F3">22</xref>), these structures resemble the second kind of skin pores described in <italic><tp:taxon-name>Neon</tp:taxon-name></italic> (<xref ref-type="bibr" rid="B1">Logunov 1998</xref>: figs 7, 11). <italic>Leg formula</italic>: IV,I,III,II in both sexes, rare IV,I,II,III in females. <italic>Leg spination</italic>: in males legs I and II are often spineless (or with a few spines on Mt I: v 2–2–2ap); in females Tb I v 2–2–2ap, Tb II pr and rt 0–1–0, v 1–1/0 and Mt I and II v 2–2–2ap; in both sexes Tb III and IV usually pr and rt 0–1–0 (or 0–1). <italic>Female palp</italic>: general form; with an apical claw (arrowed in <xref ref-type="fig" rid="F2">Figs 15–16</xref>). <italic>Male palp</italic>: swollen and relatively large for the size of the spiders (<xref ref-type="fig" rid="F7">Figs 42–43</xref>); femur of usual shape, except for <italic><tp:taxon-name>Eupoa prima</tp:taxon-name></italic> (<xref ref-type="fig" rid="F13">Figs 80–83</xref>), shorter than cymbium; patella swollen, with one (<xref ref-type="fig" rid="F10">Figs 61</xref>, <xref ref-type="fig" rid="F11">70</xref>, <xref ref-type="fig" rid="F13">84</xref>, <italic>etc.</italic>) or two (<xref ref-type="fig" rid="F13">Fig. 80</xref>) apophyses that sometimes are as long as the femur (<italic><tp:taxon-name>Eupoa prima</tp:taxon-name></italic>; <xref ref-type="fig" rid="F13">Fig. 80</xref>) or poorly-developed and inconspicuous (<italic><tp:taxon-name>Eupoa lehtineni</tp:taxon-name></italic> sp. n.; <xref ref-type="fig" rid="F8">Fig. 50</xref>), or sometimes bifid (<xref ref-type="fig" rid="F15">Figs 96</xref>, <xref ref-type="fig" rid="F20">126</xref>); tibia shorter than patella, with one or two tibial apophyses (<xref ref-type="fig" rid="F8">Figs 49</xref>, <xref ref-type="fig" rid="F9">59</xref>, <xref ref-type="fig" rid="F18">116</xref>, etc.) that sometimes are poorly-developed (<italic><tp:taxon-name>Eupoa prima</tp:taxon-name></italic>; <xref ref-type="fig" rid="F13">Figs 81</xref>, <xref ref-type="fig" rid="F13">84</xref>) or covered with long hairs (<italic><tp:taxon-name>Eupoa thailandica</tp:taxon-name></italic> sp. n.; <xref ref-type="fig" rid="F18">Fig. 111</xref>); cymbium well-developed, sometimes with bunches of white hairs at its basis (e.g., in <italic><tp:taxon-name>Eupoa thailandica</tp:taxon-name></italic> sp. n.; <xref ref-type="fig" rid="F17">Figs 106–107</xref>); tegulum well-developed (sometimes on one side of the bulb only; e.g., in <italic><tp:taxon-name>Eupoa pappi</tp:taxon-name></italic> sp. n.; <xref ref-type="fig" rid="F11">Figs 70–71</xref>) and usually with tegular apophysis (<xref ref-type="fig" rid="F8">Figs 52</xref>, <xref ref-type="fig" rid="F10">60</xref>, etc.), which sometimes poorly-developed (e.g., in <italic><tp:taxon-name>Eupoa schwendingeri</tp:taxon-name></italic> sp. n.; <xref ref-type="fig" rid="F16">Fig. 98</xref>) or even absent (e.g., in <italic><tp:taxon-name>Eupoa pulchella</tp:taxon-name></italic> sp. n.; <xref ref-type="fig" rid="F15">Figs 91–96</xref>); median apophysis present (<xref ref-type="fig" rid="F8">Figs 49</xref>, <xref ref-type="fig" rid="F13">83</xref>, etc.), but sometimes poorly-developed (e.g., in <italic><tp:taxon-name>Eupoa pappi</tp:taxon-name></italic> sp. n.; <xref ref-type="fig" rid="F11">Figs 67–68</xref>); compound terminal apophysis present and situated inside the apical cavity of tegulum, either thin and long (<xref ref-type="fig" rid="F8">Figs 52</xref>, <xref ref-type="fig" rid="F10">61</xref>) or strong, with a longitudinal groove on its anterior edge (e.g., in <italic><tp:taxon-name>Eupoa pappi</tp:taxon-name></italic> sp. n. or <italic><tp:taxon-name>Eupoa thailandica</tp:taxon-name></italic> sp. n.; <xref ref-type="fig" rid="F11">Figs 66–68</xref>, <xref ref-type="fig" rid="F17">109</xref>); embolus usually very long and coiled, making 1.5–2 revolutions, with its terminal end resting on top of the cymbium (<xref ref-type="fig" rid="F6">Figs 36</xref>, <xref ref-type="fig" rid="F8">51</xref>, <xref ref-type="fig" rid="F10">62</xref>), or can be short (<xref ref-type="fig" rid="F15">Fig. 94</xref>) and even fingerlike and apically bifurcated in some species (<italic><tp:taxon-name>Eupoa yunnanensis</tp:taxon-name></italic>; <xref ref-type="fig" rid="F20">Fig. 125</xref>). <italic>Female copulatory organs</italic>: simple, with a pair of copulatory openings that usually spaced up from each other and poorly visible on the epigynal plate; epigynal plate flat (<xref ref-type="fig" rid="F4">Figs 29</xref>, <xref ref-type="fig" rid="F8">48</xref>, <xref ref-type="fig" rid="F16">100</xref>) or sometimes with a central shallow atrium (<italic><tp:taxon-name>Eupoa yunnanensis</tp:taxon-name></italic>; <xref ref-type="fig" rid="F20">Fig. 127</xref>), usually covered with long light hairs (<xref ref-type="fig" rid="F6">Figs 39–40</xref>); insemination ducts relatively short, directed to each other (<xref ref-type="fig" rid="F16">Fig. 101</xref>; see also <xref ref-type="bibr" rid="B8">Żabka (1985</xref>: fig. 169) or being subparallel (<xref ref-type="fig" rid="F8">Figs 53</xref>, <xref ref-type="fig" rid="F18">118</xref>); receptacles rounded or bean-shaped, usually much stronger sclerotized than insemination ducts (<xref ref-type="fig" rid="F8">Figs 53</xref>, <xref ref-type="fig" rid="F18">118</xref>, <xref ref-type="fig" rid="F20">128</xref>); in most species receptacles and fertilization ducts are situated at the posterior end of the vulva (near the epigastric furrow), but sometimes lie at its anterior end (<italic><tp:taxon-name>Eupoa lehtineni</tp:taxon-name></italic> sp. n.; <xref ref-type="fig" rid="F8">Figs 53–54</xref>).</p><fig id="F1" position="float" orientation="portrait"><label>Figures 1–8.</label><caption><p>Somatic characters of <italic><tp:taxon-name>Eupoa lehtineni</tp:taxon-name></italic> sp. n. <bold>1–3</bold> plumose scales on female carapace. <bold>4</bold> male carapace, frontal view <bold>5</bold> female carapace, frontal view <bold>6</bold> ditto, lateral view <bold>7</bold> female chelicerae, frontal view <bold>8</bold> female fang and cheliceral teeth. Scale bars: 10 μm (<bold>1–3</bold>), 50 μm (<bold>7–8</bold>), 0.1 mm (<bold>4–6</bold>).</p></caption><graphic xmlns:xlink="http://www.w3.org/1999/xlink" xlink:href="zookeys-410-063-g001.jpg" position="float" orientation="portrait" xlink:type="simple"/></fig><fig id="F2" position="float" orientation="portrait"><label>Figures 9–16.</label><caption><p>Somatic characters of <italic><tp:taxon-name>Eupoa lehtineni</tp:taxon-name></italic> sp. n. (<bold>9–11, 13–16</bold>) and <italic><tp:taxon-name>Eupoa thailandica</tp:taxon-name></italic> sp. n. (<bold>12</bold>). <bold>9</bold> female leg I, median view <bold>10</bold> female tarsus I, lateral view <bold>11</bold> female tarsus III, lateral view <bold>12–13</bold> tarsal organ on female tarsus I, dorsal view <bold>14</bold> trichobotrial base, female tarsus I, dorsal view <bold>15–16</bold> female palp and the claw at its tip (arrowed). Scale bars: 1 μm (<bold>13–14</bold>), 5 μm (<bold>12</bold>), 10 μm (<bold>11, 15</bold>), 50 μm (<bold>10, 16</bold>), 0.1 mm (<bold>9</bold>).</p></caption><graphic xmlns:xlink="http://www.w3.org/1999/xlink" xlink:href="zookeys-410-063-g002.jpg" position="float" orientation="portrait" xlink:type="simple"/></fig><fig id="F3" position="float" orientation="portrait"><label>Figures 17–24.</label><caption><p>Skin structures of <italic><tp:taxon-name>Eupoa lehtineni</tp:taxon-name></italic> sp. n. (<bold>17, 19–22</bold>) and <italic><tp:taxon-name>Eupoa thailandica</tp:taxon-name></italic> sp. n. (<bold>18, 23, 24</bold>). <bold>17</bold> male patella I, dorsal view <bold>18, 20, 22</bold> female carapace, lateral view <bold>19, 21, 23–24</bold> female patella I, dorsal view. Scale bars: 5 μm (<bold>21, 24</bold>), 10 μm (<bold>17–18, 20, 22</bold>), 50 μm (<bold>19, 23</bold>).</p></caption><graphic xmlns:xlink="http://www.w3.org/1999/xlink" xlink:href="zookeys-410-063-g003.jpg" position="float" orientation="portrait" xlink:type="simple"/></fig><fig id="F4" position="float" orientation="portrait"><label>Figures 25–32.</label><caption><p>Copulatory organs and somatic characters of <italic><tp:taxon-name>Eupoa lehtineni</tp:taxon-name></italic> sp. n. <bold>25</bold> male palp, retrolateral view <bold>26</bold> ditto, median view <bold>27</bold> male tibial apophysis, retrolateral view <bold>28</bold> male palp, apical view <bold>29</bold> epigyne, ventral view <bold>30</bold> female carapace, ventral view <bold>31</bold> female spinnerets, ventral view <bold>32</bold> female abdomen, ventral view. Abbreviations as explained in ‘Material and methods’. Scale bars: 50 μm (<bold>27, 29</bold>), 0.1 mm (<bold>25–26</bold>, <bold>28</bold>, <bold>30–32</bold>).</p></caption><graphic xmlns:xlink="http://www.w3.org/1999/xlink" xlink:href="zookeys-410-063-g004.jpg" position="float" orientation="portrait" xlink:type="simple"/></fig></tp:treatment-sec><tp:treatment-sec sec-type="Diagnosis and affinities"><title>Diagnosis and affinities.</title><p>Of the described salticid genera, <!--PageBreak--><!--PageBreak--><italic><tp:taxon-name>Eupoa</tp:taxon-name></italic> is closest to <italic><tp:taxon-name>Corusca</tp:taxon-name></italic> Zhou &amp; Li, 2013 (10 species) and <italic><tp:taxon-name>Sinoinsula</tp:taxon-name></italic> Zhou &amp; Li, 2013 (12 species) known from Hainan Island of China (<xref ref-type="bibr" rid="B9">Zhou and Li 2013a</xref>, <xref ref-type="bibr" rid="B10">b</xref>). <italic><tp:taxon-name>Eupoa</tp:taxon-name></italic> can vaguely be distinguished from <italic><tp:taxon-name>Corusca</tp:taxon-name></italic> by the presence of patellar apophysis in the males (except for <italic><tp:taxon-name>Corusca viriosa</tp:taxon-name></italic> Zhou &amp; Li, 2013 and <italic><tp:taxon-name>Corusca wuzhishanensis</tp:taxon-name></italic> Zhou &amp; Li, 2013) and the paired copulatory openings in the females. This is why none of the new species described in this paper has been assigned to <italic><tp:taxon-name>Corusca</tp:taxon-name></italic>, even <italic><tp:taxon-name>Eupoa lehtineni</tp:taxon-name></italic> sp. n. and <italic><tp:taxon-name>Eupoa lobli</tp:taxon-name></italic> sp. n. of which the conformation of male copulatory organs is very similar to that of the <italic><tp:taxon-name>Corusca</tp:taxon-name></italic> species. <italic><tp:taxon-name>Eupoa</tp:taxon-name></italic> can be distinguished from <italic><tp:taxon-name>Sinoinsula</tp:taxon-name></italic> by the conformation of copulatory organs in the males: viz., the presence of median apophysis and, more importantly, by the apical/medio-lateral origin of the embolus (prolateral in <italic><tp:taxon-name>Sinoinsula</tp:taxon-name></italic>). Nevertheless, despite the aforementioned differences it is likely that the three genera are not only closely related but could even be treated as one, under the name of <italic><tp:taxon-name>Eupoa</tp:taxon-name></italic>. The original differential diagnoses of <italic><tp:taxon-name>Corusca</tp:taxon-name></italic> and <italic><tp:taxon-name>Sinoinsula</tp:taxon-name></italic> (see <xref ref-type="bibr" rid="B9">Zhou and Li 2013a</xref>) were purely based on a few characters of the copulatory organs, some of which vary (e.g., the presence/absence of the patellar, tegular or compound terminal apophyses), whereas somatic morphology was largely neglected. It seems that at least the limits of <italic><tp:taxon-name>Corusca</tp:taxon-name></italic> are unclear and can be reconsidered in the future. In the opinion of one of us (DL), the genera <italic><tp:taxon-name>Corusca</tp:taxon-name></italic> and <italic><tp:taxon-name>Sinoinsula</tp:taxon-name></italic> would be better considered the subgenera of <italic><tp:taxon-name>Eupoa</tp:taxon-name></italic> (<italic>s. lato</italic>), unless additional reliable diagnostic characters in somatic morphology were found. However, no synonymy is being made at this time. This problem is outside the scope of the present paper and will be considered in more detail in the future.</p><p>The phylogenetic relationships of <italic><tp:taxon-name>Eupoa</tp:taxon-name></italic> remain poorly resolved. On the basis of two morphological characters (presence of the median apophysis and a tarsal claw in the female palp; <xref ref-type="fig" rid="F2">Figs 15–16</xref>) and molecular data, <xref ref-type="bibr" rid="B2">Maddison et al. (2007)</xref> argued that the genus <italic><tp:taxon-name>Eupoa</tp:taxon-name></italic> is a basal salticid of which phylogenetic placement lies outside the <tp:taxon-name>Salticoidea</tp:taxon-name>, and even outside the <tp:taxon-name>Spartaeinae</tp:taxon-name> (as it lacks a recognised tegular furrow; <italic>sensu</italic> <xref ref-type="bibr" rid="B7">Wijesinghe 1992</xref>). Obviously, further studies are required to resolve the correct phylogenetic placement of <italic><tp:taxon-name>Eupoa</tp:taxon-name></italic>.</p></tp:treatment-sec><tp:treatment-sec sec-type="Composition"><title>Composition.</title><p>Currently, 12 species are included in <italic><tp:taxon-name>Eupoa</tp:taxon-name></italic> (<xref ref-type="bibr" rid="B6">Platnick 2014</xref>; present data).</p></tp:treatment-sec><tp:treatment-sec sec-type="Distribution"><title>Distribution.</title><p><italic><tp:taxon-name>Eupoa</tp:taxon-name></italic> seems to be restricted to the Oriental Region, for all the described species thereof as well as those of two closely related genera, <italic><tp:taxon-name>Corusca</tp:taxon-name></italic> and <italic><tp:taxon-name>Sinoinsula</tp:taxon-name></italic>, are restricted to SE Asia (<xref ref-type="bibr" rid="B8">Żabka 1985</xref>; <xref ref-type="bibr" rid="B5">Peng and Kim 1997</xref>; <xref ref-type="bibr" rid="B2">Maddison et al. 2007</xref>; <xref ref-type="bibr" rid="B9">Zhou and Li 2013a</xref>; present data).</p></tp:treatment-sec><tp:treatment-sec><!--Section generated to contain objects referenced in tp:taxon-treatment.--><fig id="F9" position="float" orientation="portrait"><label>Figures 55–59.</label><caption><p>Copulatory organs and somatic characters of <italic><tp:taxon-name>Eupoa lobli</tp:taxon-name></italic> sp. n. (the holotype). <bold>55</bold> male palp, median view <bold>56</bold> ditto, apical view <bold>57</bold> ditto, retrolateral view <bold>58</bold> male general appearance, dorsal view <bold>59</bold> ditto, lateral view.</p></caption><graphic xmlns:xlink="http://www.w3.org/1999/xlink" xlink:href="zookeys-410-063-g009.jpg" position="float" orientation="portrait" xlink:type="simple"/></fig><fig id="F14" position="float" orientation="portrait"><label>Figures 85–90.</label><caption><p>General appearance of <italic><tp:taxon-name>Eupoa pulchella</tp:taxon-name></italic> sp. n. (<bold>87–88</bold>, ♂ paratype), <italic><tp:taxon-name>Eupoa schwendingeri</tp:taxon-name></italic> sp. n. (♂ holotype, <bold>89–90</bold>) and <italic><tp:taxon-name>Eupoa thailandica</tp:taxon-name></italic> sp. n. (♀ and ♂ paratypes, <bold>85–86</bold>). <bold>85</bold> female body, dorsal view <bold>86–87, 89</bold> male body, dorsal view <bold>88, 90</bold> ditto, lateral view.</p></caption><graphic xmlns:xlink="http://www.w3.org/1999/xlink" xlink:href="zookeys-410-063-g014.jpg" position="float" orientation="portrait" xlink:type="simple"/></fig><fig id="F12" position="float" orientation="portrait"><label>Figures 72–77.</label><caption><p>General appearance and somatic characters of <italic><tp:taxon-name>Eupoa prima</tp:taxon-name></italic> (♂ holotype and ♀ allotype). <bold>60</bold> male body, ventral view <bold>73</bold> ditto, dorsal view <bold>74</bold> diagrammatic course of the embolar path <bold>75</bold> female sternum, ventral view <bold>76</bold> female body, dorsal view <bold>77</bold> female carapace, lateral view. Scale bars: 0.25 mm (<bold>76</bold>).</p></caption><graphic xmlns:xlink="http://www.w3.org/1999/xlink" xlink:href="zookeys-410-063-g012.jpg" position="float" orientation="portrait" xlink:type="simple"/></fig><fig id="F7" position="float" orientation="portrait"><label>Figures 41–46.</label><caption><p>General appearance of <italic><tp:taxon-name>Eupoa lehtineni</tp:taxon-name></italic> sp. n. <bold>41</bold>, <bold>45–46</bold> females, dorsal view <bold>42</bold> male, lateral view <bold>43</bold> ditto, dorsal view <bold>44</bold> female, lateral view. Specimens: <bold>41–43</bold> – India; <bold>44–46</bold> – Viet-Nam.</p></caption><graphic xmlns:xlink="http://www.w3.org/1999/xlink" xlink:href="zookeys-410-063-g007.jpg" position="float" orientation="portrait" xlink:type="simple"/></fig><fig id="F13" position="float" orientation="portrait"><label>Figures 78–84.</label><caption><p>General appearance and copulatory organs of <italic><tp:taxon-name>Eupoa prima</tp:taxon-name></italic> (♂ paratype). <bold>78</bold> male body, dorsal view <bold>79</bold> ditto, lateral view <bold>80</bold> male palp, retrolateral view <bold>81, 84</bold> ditto, dorsal view <bold>82</bold> ditto, median view <bold>83</bold> ditto, ventral view. Abbreviations as explained in ‘Material and methods’. Scale bars: 0.1 mm.</p></caption><graphic xmlns:xlink="http://www.w3.org/1999/xlink" xlink:href="zookeys-410-063-g013.jpg" position="float" orientation="portrait" xlink:type="simple"/></fig><fig id="F10" position="float" orientation="portrait"><label>Figures 60–65.</label><caption><p>Copulatory organs of <italic><tp:taxon-name>Eupoa lobli</tp:taxon-name></italic> sp. n. (the holotype). <bold>60</bold> male palp, median view <bold>61–62, 65</bold> ditto, ventral view <bold>63</bold> ditto, retrolateral view <bold>64</bold> tegular apophysis, retrolateral view. Abbreviations as explained in ‘Material and methods’. Scale bars: 0.1 mm.</p></caption><graphic xmlns:xlink="http://www.w3.org/1999/xlink" xlink:href="zookeys-410-063-g010.jpg" position="float" orientation="portrait" xlink:type="simple"/></fig><fig id="F11" position="float" orientation="portrait"><label>Figures 66–71.</label><caption><p>Copulatory organs of <italic><tp:taxon-name>Eupoa pappi</tp:taxon-name></italic> sp. n. (the holotype). <bold>66</bold> male palp, apical view <bold>67–68</bold> ditto, median view <bold>69</bold> ditto, ventral view <bold>70–71</bold> ditto, retrolateral view. Abbreviations as explained in ‘Material and methods’.</p></caption><graphic xmlns:xlink="http://www.w3.org/1999/xlink" xlink:href="zookeys-410-063-g011.jpg" position="float" orientation="portrait" xlink:type="simple"/></fig><fig id="F8" position="float" orientation="portrait"><label>Figures 47–54.</label><caption><p>Copulatory organs of <italic><tp:taxon-name>Eupoa lehtineni</tp:taxon-name></italic> sp. n. <bold>47–48</bold> epigyne, ventral view <bold>49</bold> male palp, retrolateral view <bold>50</bold> ditto, dorsal view <bold>51</bold> ditto, apical view <bold>52</bold> ditto, median view <bold>53–54</bold> vulva, dorsal view. Abbreviations as explained in ‘Material and methods’. Specimens: <bold>49–53</bold> – India; <bold>47–48</bold>, <bold>54</bold>– Viet-Nam. Scale bars: 50 μm (<bold>27, 29</bold>), 0.1 mm (<bold>25–26</bold>, <bold>28</bold>, <bold>30–32</bold>).</p></caption><graphic xmlns:xlink="http://www.w3.org/1999/xlink" xlink:href="zookeys-410-063-g008.jpg" position="float" orientation="portrait" xlink:type="simple"/></fig><fig id="F15" position="float" orientation="portrait"><label>Figures 91–96.</label><caption><p>Copulatory organs of <italic><tp:taxon-name>Eupoa pulchella</tp:taxon-name></italic> sp. n. (<bold>91–93</bold>, the holotype; <bold>94–96</bold>, ♂ paratype). <bold>91, 94–95</bold> male palp, median view <bold>92</bold> ditto, apical view <bold>93, 96</bold> ditto, retrolateral view. Abbreviations as explained in ‘Material and methods’. Scale bars: 0.1 mm.</p></caption><graphic xmlns:xlink="http://www.w3.org/1999/xlink" xlink:href="zookeys-410-063-g015.jpg" position="float" orientation="portrait" xlink:type="simple"/></fig><fig id="F20" position="float" orientation="portrait"><label>Figures 123–128.</label><caption><p>Copulatory organs of <italic><tp:taxon-name>Eupoa yunnanensis</tp:taxon-name></italic> from Laos. <bold>123</bold> male palp, median view <bold>124</bold> ditto, dorsal view <bold>125</bold> ditto, ventral view <bold>126</bold> ditto, retrolateral view <bold>127</bold> epigyne, verntral view <bold>128</bold> ditto, dorsal view. Abbreviations as explained in ‘Material and Methods’. Scale bars: 0.1 mm.</p></caption><graphic xmlns:xlink="http://www.w3.org/1999/xlink" xlink:href="zookeys-410-063-g020.jpg" position="float" orientation="portrait" xlink:type="simple"/></fig><fig id="F18" position="float" orientation="portrait"><label>Figures 111–118.</label><caption><p>Copulatory organs of <italic><tp:taxon-name>Eupoa thailandica</tp:taxon-name></italic> sp. n. (♂ and ♀ paratypes). <bold>111, 113</bold> male palp, median view <bold>112</bold> ditto, ventral view <bold>114</bold> male palp, dorsal view <bold>115</bold> ditto, ventral view <bold>116</bold> ditto, retrolateral view <bold>117</bold> epigyne, ventral view <bold>118</bold> vulva, dorsa view. Abbreviations as explained in ‘Material and methods’. Scale bars: 0.1 mm.</p></caption><graphic xmlns:xlink="http://www.w3.org/1999/xlink" xlink:href="zookeys-410-063-g018.jpg" position="float" orientation="portrait" xlink:type="simple"/></fig><fig id="F17" position="float" orientation="portrait"><label>Figures 106–110.</label><caption><p>Copulatory organs of <italic><tp:taxon-name>Eupoa thailandica</tp:taxon-name></italic> sp. n. (♂ paratype). <bold>106</bold> male palp, median view <bold>107</bold> bunches of white hairs at the base of cymbium, median view <bold>108</bold> male palp, retrolateral view <bold>109</bold> ditto, ventral view <bold>110</bold> embolic tip, apical view. Abbreviations as explained in ‘Material and methods’. Scale bars: 10 μm (<bold>107, 110</bold>), 0.1 mm (<bold>106, 108–109</bold>).</p></caption><graphic xmlns:xlink="http://www.w3.org/1999/xlink" xlink:href="zookeys-410-063-g017.jpg" position="float" orientation="portrait" xlink:type="simple"/></fig><fig id="F16" position="float" orientation="portrait"><label>Figures 97–105.</label><caption><p>Copulatory organs and somatic characters of <italic><tp:taxon-name>Eupoa schwendingeri</tp:taxon-name></italic> sp. n. (♂ and ♀ paratypes). <bold>97</bold> male palp, median view <bold>98</bold> ditto, ventral view <bold>99</bold> ditto, retrolateral view <bold>100</bold> epigyne, ventral view <bold>101</bold> vulva, dorsal view <bold>102</bold> diagrammatic course of insemination ducts <bold>103</bold> female carapace, lateral view <bold>104</bold> female body, dorsal view <bold>105</bold> male body, dorsal view. Abbreviations as explained in ‘Material and methods’. Scale bars: 0.1 mm (<bold>97–101</bold>), 0.25 mm (<bold>103–105</bold>).</p></caption><graphic xmlns:xlink="http://www.w3.org/1999/xlink" xlink:href="zookeys-410-063-g016.jpg" position="float" orientation="portrait" xlink:type="simple"/></fig><fig id="F6" position="float" orientation="portrait"><label>Figures 36–40.</label><caption><p>Copulatory organs of <italic><tp:taxon-name>Eupoa lehtineni</tp:taxon-name></italic> sp. n. from India. <bold>36</bold> male palp, median view <bold>37–38</bold> ditto, retrolateral view <bold>39–40</bold> epigyne, ventral view.</p></caption><graphic xmlns:xlink="http://www.w3.org/1999/xlink" xlink:href="zookeys-410-063-g006.jpg" position="float" orientation="portrait" xlink:type="simple"/></fig></tp:treatment-sec><ref-list><ref id="B1"><mixed-citation xmlns:xlink="http://www.w3.org/1999/xlink" xlink:type="simple"><person-group><name name-style="western"><surname>Logunov</surname><given-names>DV</given-names></name></person-group> (<year>1998</year>) <article-title>The spider genus <italic>Neon</italic> Simon, 1876 (Araneae, Salticidae) in SE Aia, with notes on the genitalia and skin pore structures.</article-title><source>Bulletin of the British arachnological Society</source><volume>11</volume>(<issue>1</issue>): <fpage>15</fpage>-<lpage>22</lpage>.</mixed-citation></ref><ref id="B8"><mixed-citation xmlns:xlink="http://www.w3.org/1999/xlink" xlink:type="simple"><person-group><name name-style="western"><surname>Żabka</surname><given-names>M</given-names></name></person-group> (<year>1985</year>) <article-title>Systematic and zoogeographic study on the family Salticidae (Araneae) from Viet-Nam.</article-title><source>Annales Zoologici, Polska Academia Nauk</source><volume>39</volume>(<issue>11</issue>): <fpage>197</fpage>-<lpage>485</lpage>.</mixed-citation></ref><ref id="B9"><mixed-citation xmlns:xlink="http://www.w3.org/1999/xlink" xlink:type="simple"><person-group><name name-style="western"><surname>Zhou</surname><given-names>YY</given-names></name><name name-style="western"><surname>Li</surname><given-names>SQ</given-names></name></person-group> (<year>2013a</year>) <article-title>Two new genera of jumping spiders from Hainan Island, China (Araneae, Salticidae).</article-title><source>Zootaxa</source><volume>3712</volume>(<issue>1</issue>): <fpage>1</fpage>-<lpage>84</lpage>. doi: <ext-link ext-link-type="doi" xlink:href="10.11646/zootaxa.3712.1.1" xlink:type="simple">10.11646/zootaxa.3712.1.1</ext-link></mixed-citation></ref><ref id="B10"><mixed-citation xmlns:xlink="http://www.w3.org/1999/xlink" xlink:type="simple"><person-group><name name-style="western"><surname>Zhou</surname><given-names>YY</given-names></name><name name-style="western"><surname>Li</surname><given-names>SQ</given-names></name></person-group> (<year>2013b</year>) <article-title><italic>Sinoinsula</italic>, a name to replace <italic>Insula</italic> (Araneae, Salticidae).</article-title><source>Acta arachnologica Sinica</source><volume>21</volume>: <elocation-id>95</elocation-id>.</mixed-citation></ref><ref id="B2"><mixed-citation xmlns:xlink="http://www.w3.org/1999/xlink" xlink:type="simple"><person-group><name name-style="western"><surname>Maddison</surname><given-names>WP</given-names></name><name name-style="western"><surname>Zhang</surname><given-names>JX</given-names></name><name name-style="western"><surname>Bodner</surname><given-names>MR</given-names></name></person-group> (<year>2007</year>) <article-title>A basal phylogenetic placement for the salticid spider <italic>Eupoa</italic>, with descriptions of two new species (Araneae: Salticidae).</article-title><source>Zootaxa</source><volume>1432</volume>: <fpage>23</fpage>-<lpage>33</lpage>.</mixed-citation></ref><ref id="B7"><mixed-citation xmlns:xlink="http://www.w3.org/1999/xlink" xlink:type="simple"><person-group><name name-style="western"><surname>Wijesinghe</surname><given-names>DP</given-names></name></person-group> (<year>1992</year>) <article-title>A new genus of jumping spider from Borneo with notes on the spartaeine palp (Araneae: Salticidae).</article-title><source>Raffles Bulletin of Zoology</source><volume>40</volume>(<issue>1</issue>): <fpage>9</fpage>-<lpage>19</lpage>.</mixed-citation></ref><ref id="B6"><mixed-citation xmlns:xlink="http://www.w3.org/1999/xlink" xlink:type="simple"><person-group><name name-style="western"><surname>Platnick</surname><given-names>N</given-names></name></person-group> (<year>2014</year>) <source>The World Spider Catalog, Version 14.5</source>. <comment>(accessed on January 21st 2014)</comment>, <publisher-name>American Museum of Natural History</publisher-name>. <ext-link ext-link-type="uri" xlink:href="http://research.amnh.org/entomology/spiders/catalog/INTRO1.html" xlink:type="simple">http://research.amnh.org/entomology/spiders/catalog/INTRO1.html</ext-link><comment>[Salticidae page last updated 13.12.2013]</comment></mixed-citation></ref><ref id="B5"><mixed-citation xmlns:xlink="http://www.w3.org/1999/xlink" xlink:type="simple"><person-group><name name-style="western"><surname>Peng</surname><given-names>XJ</given-names></name><name name-style="western"><surname>Kim</surname><given-names>JP</given-names></name></person-group> (<year>1997</year>) <article-title>Three new species of the genus <italic>Eupoa</italic> from China (Araneae: Salticidae).</article-title><source>Korean Journal of Systematic Zoology</source><volume>13</volume>(<issue>2</issue>): <fpage>193</fpage>-<lpage>198</lpage>.</mixed-citation></ref></ref-list></tp:taxon-treatment>
