# Supplementary material for: Taxonomic notes on the genus Eupoa Żabka, 1985 (Arachnida, Araneae, Salticidae)
Source: Zookeys. 2014 May 21;(410):63–93. doi: 10.3897/zookeys.410.7548 (PMC4042708; doi:10.3897/zookeys.410.7548)
Supplement: XML Treatment for Eupoa daklak [file zookeys.410.7548-treatment2.xml]

<!DOCTYPE tp:taxon-treatment
  PUBLIC "-//TaxonX//DTD Taxonomic Treatment Publishing DTD v0 20100105//EN" "tax-treatment-NSO.dtd">
<tp:taxon-treatment xmlns:tp="http://www.plazi.org/taxpub"><tp:treatment-meta><mixed-citation publication-type="journal"><person-group><name><surname>Logunov</surname><given-names>Dmitri V.</given-names></name><name><surname>Marusik</surname><given-names>Yuri M.</given-names></name></person-group><article-title>Taxonomic notes on the genus <italic>Eupoa</italic> Żabka, 1985 (Arachnida, Araneae, Salticidae)</article-title><source>Zookeys</source><day>21</day><month>5</month><year>2014</year><volume>2014</volume><issue>410</issue><fpage>63</fpage><lpage>93</lpage><pub-id pub-id-type="doi">10.3897/zookeys.410.7548</pub-id></mixed-citation></tp:treatment-meta><tp:nomenclature><tp:taxon-name>
                            <tp:taxon-name-part taxon-name-part-type="genus">Eupoa</tp:taxon-name-part>
                            <tp:taxon-name-part taxon-name-part-type="species">daklak</tp:taxon-name-part>
                            <object-id xmlns:xlink="http://www.w3.org/1999/xlink" content-type="zoobank" xlink:type="simple">http://zoobank.org/EF8169C1-C2D9-45C3-BAC0-38DD65DBBD40</object-id>
                            <object-id xmlns:xlink="http://www.w3.org/1999/xlink" xlink:type="simple">http://species-id.net/wiki/Eupoa_daklak</object-id>
                        </tp:taxon-name><tp:taxon-status xmlns:xlink="http://www.w3.org/1999/xlink" xlink:type="simple">sp. n.</tp:taxon-status><xref ref-type="fig" rid="F5">Figs 33–35</xref></tp:nomenclature><tp:treatment-sec sec-type="Type"><title>Type.</title><p>Holotype ♀ (ZMUM) from Viet-Nam, Dak Lak Prov., c. 25 km SSW of Buon Ma Thuot (c. <named-content xmlns:xlink="http://www.w3.org/1999/xlink" content-type="dwc:verbatimCoordinates" xlink:type="simple">12°26'48"N, 107°58'E</named-content>), Dak Linh, 500 m a.s.l., 28-29.04.1986, L.N. Medvedev &amp; S.I. Golovatch.</p></tp:treatment-sec><tp:treatment-sec sec-type="Etymology"><title>Etymology.</title><p>The species epithet is a noun taken in apposition of the type locality: Daklak province of Viet-Nam.</p></tp:treatment-sec><tp:treatment-sec sec-type="Diagnosis"><title>Diagnosis.</title><p>The central shallow depression of the epigyne of <italic><tp:taxon-name>Eupoa daklak</tp:taxon-name></italic> sp. n. (<xref ref-type="fig" rid="F5">Fig. 33</xref>) is unique among all the <italic><tp:taxon-name>Eupoa</tp:taxon-name></italic> species known to us. The male of <italic><tp:taxon-name>Eupoa daklak</tp:taxon-name></italic> sp. n. remains unknown.</p><fig id="F5" position="float" orientation="portrait"><label>Figures 33–35.</label><caption><p>Copulatory organs and somatic characters of <italic><tp:taxon-name>Eupoa daklak</tp:taxon-name></italic> sp. n. <bold>33</bold> epigyne, ventral view <bold>34</bold> vulva, dorsal view <bold>31</bold> female body, dorsal view. Abbreviations as explained in ‘Material and methods’. Scale bars: 0.1 mm.</p></caption><graphic xmlns:xlink="http://www.w3.org/1999/xlink" xlink:href="zookeys-410-063-g005.jpg" position="float" orientation="portrait" xlink:type="simple"/></fig></tp:treatment-sec><tp:treatment-sec sec-type="Comments"><title>Comments.</title><p>Although this species is described on the basis of a single female, it is highly unlikely that it could belong to one of the three other new species described below on the basis of males (<!--PageBreak--><italic><tp:taxon-name>Eupoa lobli</tp:taxon-name></italic> sp. n. from Malaysia; <italic><tp:taxon-name>Eupoa pappi</tp:taxon-name></italic> sp. n. and <italic><tp:taxon-name>Eupoa pulchella</tp:taxon-name></italic> sp. n. from Thailand). All <italic><tp:taxon-name>Eupoa</tp:taxon-name></italic> species, as well as those of two closely related genera (<italic><tp:taxon-name>Corusca</tp:taxon-name></italic> and <italic><tp:taxon-name>Sinoinsula</tp:taxon-name></italic>), are litter-dwellers, with most of them (except for <italic><tp:taxon-name>Eupoa lehtineni</tp:taxon-name></italic> sp. n.) having small, local ranges. For instance, 22 distinct species of <italic><tp:taxon-name>Corusca</tp:taxon-name></italic> and <italic><tp:taxon-name>Sinoinsula</tp:taxon-name></italic> were recently described from Hainan Island of China alone (<xref ref-type="bibr" rid="B9">Zhou and Li 2013a</xref>, <xref ref-type="bibr" rid="B10">b</xref>). Therefore, it is safe to conclude that this and three other <italic><tp:taxon-name>Eupoa</tp:taxon-name></italic> species that are described herein on the basis of a single sex from very distant localities indeed belong to different species. Finally, there is no technical way to match this female with one of the males, unless they were collected together.</p></tp:treatment-sec><tp:treatment-sec sec-type="Distribution"><title>Distribution.</title><p>The type locality only.</p></tp:treatment-sec><tp:treatment-sec sec-type="Description"><title>Description.</title><p>Male unknown.</p><p>FEMALE. <!--PageBreak--><italic>Measurements</italic>. Carapace 0.89 long, 0.76 wide and 0.49 high at PLE. Ocular area 0.59 long, 0.77 wide anteriorly and 0.71 wide posteriorly. Diameter of AME 0.24. Clypeus height 0.07, chelicera length 0.29. Abdomen 1.06 long, 0.89 wide. Length of leg segments: I: 0.47 + 0.22 + 0.29 + 0.29 + 0.19; II: 0.41 + 0.19 + 0.23 + 0.23 + 0.19; III: 0.39 + 0.17 + 0.26 + 0.27 + 0.19; IV: 0.61 + 0.23 + 0.43 + 0.34 + 0.23. <italic>Leg spination</italic>. Leg I: Tb v 2-2-2ap; Mt v 2-2-2ap. Leg II: Tb v 2-2; Mt v 2-2-2ap. Leg III: Tb pr and rt 0-1-0; Mt pr 1-1ap, rt and v 1-0. Leg IV: Tb pr and rt 0-1-0; Mt pr 1-0-2ap, rt 1-0-1ap, v 1-0. <italic>Coloration</italic> (<xref ref-type="fig" rid="F5">Fig. 35</xref>). Carapace yellow-brown, with brownish radial veins on thorax and yellow eye field. Blackened around eyes. Clypeus naked, yellow, with a brown marginal line. Sternum, maxillae, labium and chelicerae yellow, tinged with brown. All abdomen brownish yellowish, without a colour pattern. Book-lung covers yellow, tinged with brown. Spinnerets: anterior pair brownish, posterior pair pale yellow. All legs yellow, with poorly marked brownish patches at segment joints. Palps: femora and patellae brownish, metatarsi and tarsi yellow. Epigyne and vulva as in <xref ref-type="fig" rid="F5">Figs 33–34</xref>: epigynal plate as a rounded shallow depression; insemination ducts thin and transparent; pear-shaped receptacles are close to each other, meeting up along the median line.</p></tp:treatment-sec><ref-list><ref id="B9"><mixed-citation xmlns:xlink="http://www.w3.org/1999/xlink" xlink:type="simple"><person-group><name name-style="western"><surname>Zhou</surname><given-names>YY</given-names></name><name name-style="western"><surname>Li</surname><given-names>SQ</given-names></name></person-group> (<year>2013a</year>) <article-title>Two new genera of jumping spiders from Hainan Island, China (Araneae, Salticidae).</article-title><source>Zootaxa</source><volume>3712</volume>(<issue>1</issue>): <fpage>1</fpage>-<lpage>84</lpage>. doi: <ext-link ext-link-type="doi" xlink:href="10.11646/zootaxa.3712.1.1" xlink:type="simple">10.11646/zootaxa.3712.1.1</ext-link></mixed-citation></ref><ref id="B10"><mixed-citation xmlns:xlink="http://www.w3.org/1999/xlink" xlink:type="simple"><person-group><name name-style="western"><surname>Zhou</surname><given-names>YY</given-names></name><name name-style="western"><surname>Li</surname><given-names>SQ</given-names></name></person-group> (<year>2013b</year>) <article-title><italic>Sinoinsula</italic>, a name to replace <italic>Insula</italic> (Araneae, Salticidae).</article-title><source>Acta arachnologica Sinica</source><volume>21</volume>: <elocation-id>95</elocation-id>.</mixed-citation></ref></ref-list></tp:taxon-treatment>
