# Supplementary material for: Taxonomic notes on the genus Eupoa Żabka, 1985 (Arachnida, Araneae, Salticidae)
Source: Zookeys. 2014 May 21;(410):63–93. doi: 10.3897/zookeys.410.7548 (PMC4042708; doi:10.3897/zookeys.410.7548)
Supplement: XML Treatment for Eupoa lehtineni [file zookeys.410.7548-treatment3.xml]

<!DOCTYPE tp:taxon-treatment
  PUBLIC "-//TaxonX//DTD Taxonomic Treatment Publishing DTD v0 20100105//EN" "tax-treatment-NSO.dtd">
<tp:taxon-treatment xmlns:tp="http://www.plazi.org/taxpub"><tp:treatment-meta><mixed-citation publication-type="journal"><person-group><name><surname>Logunov</surname><given-names>Dmitri V.</given-names></name><name><surname>Marusik</surname><given-names>Yuri M.</given-names></name></person-group><article-title>Taxonomic notes on the genus <italic>Eupoa</italic> Żabka, 1985 (Arachnida, Araneae, Salticidae)</article-title><source>Zookeys</source><day>21</day><month>5</month><year>2014</year><volume>2014</volume><issue>410</issue><fpage>63</fpage><lpage>93</lpage><pub-id pub-id-type="doi">10.3897/zookeys.410.7548</pub-id></mixed-citation></tp:treatment-meta><tp:nomenclature><tp:taxon-name>
                            <tp:taxon-name-part taxon-name-part-type="genus">Eupoa</tp:taxon-name-part>
                            <tp:taxon-name-part taxon-name-part-type="species">lehtineni</tp:taxon-name-part>
                            <object-id xmlns:xlink="http://www.w3.org/1999/xlink" content-type="zoobank" xlink:type="simple">http://zoobank.org/ACCC403B-039D-4B0E-8EE1-4C9AA4458999</object-id>
                            <object-id xmlns:xlink="http://www.w3.org/1999/xlink" xlink:type="simple">http://species-id.net/wiki/Eupoa_lehtineni</object-id>
                        </tp:taxon-name><tp:taxon-status xmlns:xlink="http://www.w3.org/1999/xlink" xlink:type="simple">sp. n.</tp:taxon-status><xref ref-type="fig" rid="F1">Figs 1</xref><xref ref-type="fig" rid="F2">–11</xref><xref ref-type="fig" rid="F2">, 13</xref><xref ref-type="fig" rid="F3">–17</xref><xref ref-type="fig" rid="F3">, 19–22</xref><xref ref-type="fig" rid="F4">, 25–32</xref><xref ref-type="fig" rid="F6">, 36</xref><xref ref-type="fig" rid="F7"/><xref ref-type="fig" rid="F8">–54</xref></tp:nomenclature><tp:treatment-sec sec-type="Types"><title>Types.</title><p>Holotype ♂ (ZMTU) from India, Meghalaya, East Khasi Hills, Umran, riverside forest, 1200 m a.s.l., 4.05.1979, P.T. Lehtinen.</p><p>Paratypes: INDIA: 2♂5♀ (ZMTU), together with the holotype. – THAILAND: 3♂5♀ (MHNG, one male without abdomen and palp), Trat Prov., Ko Chang, west side (<named-content xmlns:xlink="http://www.w3.org/1999/xlink" content-type="dwc:verbatimCoordinates" xlink:type="simple">12°03'N, 102°18'E</named-content>), WINKLER-extraction in secondary forest with primary spots (AS-T-5), 50-200 m a.s.l., 3-23.12.1999, A. Schultz; 1♀ (MHNG), Kanchanaburi Prov., Sai Yok Distr., Sai Yok National Park, near HQ, 100 m a.s.l., 21.07.1987, P.J. Schwendinger. – VIET-NAM: 1♀ (ZMUM), Dong Nai Prov., Vinh Cuu Dist., Vinh Cuu Nature Reserve (= Ma Da Forest), c. 6 km N of Ba Hao Vil. (c. <named-content xmlns:xlink="http://www.w3.org/1999/xlink" content-type="dwc:verbatimCoordinates" xlink:type="simple">11°19'N, 107°05'E</named-content>), 80 m a.s.l. (sample-5), 10.05.1995, T. Sergeeva; 1♀ (ZMUM), same locality (sample-11), 6.06.1995, T. Sergeeva.</p></tp:treatment-sec><tp:treatment-sec sec-type="Etymology"><title>Etymology.</title><p>The species is named in honour of our colleague and friend, Dr Pekka Lehtinen (Turku, Finland), who collected the holotype.</p></tp:treatment-sec><tp:treatment-sec sec-type="Diagnosis"><title>Diagnosis.</title><p>By the conformation of the large, round tegulum, the tibial apophysis and the thin compound terminal apophysis that is hidden in the apical cavity of tegulum (<xref ref-type="fig" rid="F4">Figs 26</xref>, <xref ref-type="fig" rid="F8">52</xref>), the male of <italic><tp:taxon-name>Eupoa lehtineni</tp:taxon-name></italic> sp. n. is most similar to that of <italic><tp:taxon-name>Eupoa lobli</tp:taxon-name></italic> sp. n. (<xref ref-type="fig" rid="F10">Figs 60–62</xref>), but can easily be distinguished by the shape of tegular and median apophyses. The female of <italic><tp:taxon-name>Eupoa lehtineni</tp:taxon-name></italic> sp. n. has the easily recognizable triangle epigynal plate (<xref ref-type="fig" rid="F4">Figs 29</xref>, <xref ref-type="fig" rid="F6">39–40</xref>) and the mutual arrangement and shape of receptacles (<xref ref-type="fig" rid="F8">Figs 53–54</xref>).</p></tp:treatment-sec><tp:treatment-sec sec-type="Distribution"><title>Distribution.</title><p>From eastern India, south-eastward to Thailand and southern Viet-Nam (present data).</p><!--PageBreak--></tp:treatment-sec><tp:treatment-sec sec-type="Description"><title>Description.</title><p>MALE (from Thailand: Ko Chang). <!--PageBreak--><!--PageBreak--><italic>Measurements</italic>. Carapace 0.94 long, 0.79 wide and 0.51 high at PLE. Ocular area 0.61 long, 0.79 wide anteriorly and 0.77 wide posteriorly. Diameter of AME 0.24. Clypeus height 0.06, chelicera length 0.29. Abdomen 0.76 long, 0.58 wide. Length of leg segments: I: 0.44 + 0.22 + 0.30 + 0.26 + 0.16; II: 0.40 + 0.21 + 0.21 + 0.24 + 0.19; III: 0.38 + 0.18 + 0.22 + 0.27 + 0.20; IV: 0.59 + 0.23 + 0.41 + 0.30 + 0.23. <italic>Leg spination</italic>. Leg I: Mt v 2-2-2ap. Leg II with no spines. Leg III: Tb pr and rt 0-1-0. Leg IV: Tb pr and rt 0-1-0; Mt pr and rt 0-1-1-ap. <italic>Coloration</italic> (<xref ref-type="fig" rid="F7">Figs 42–43</xref>). Carapace light grey-brown, with grey-yellow eye field and with poorly visible dark brown radial veins on thorax. Blackened around eyes. Clypeus naked, yellow-brown. Sternum light grey-brown. Maxillae, labium and chelicerae grey-yellow. Abdomen light grey-brown, dorsum completely covered with large scutum and with a thin longitudinal, medial yellow line. Book-lung covers light grey-brown. Spinnerets: anterior pair grey brownish, posterior pair yellow. All legs grey-yellow, with dark brown patches at segment joints, but patellae, tibiae and metatarsi I pro-ventrally with dark brown longitudinal stripe. Palp grey-yellow, its structure as in <xref ref-type="fig" rid="F4">Figs 25–28</xref>, <xref ref-type="fig" rid="F6">36–38</xref>, <xref ref-type="fig" rid="F8">49–52</xref>: patellar apophysis short and obtuse; tibial apophysis blade-shaped, bent dorsad; tegulum well-developed, apically with prominent, hook-shaped tegular apophysis; median apophysis massive, directed ventrad; compound terminal apophysis thin and long, situated inside the apical cavity of tegulum; embolus coiled, making two revolutions, with its terminal end resting on top of the cymbium.</p><fig id="F6" position="float" orientation="portrait"><label>Figures 36–40.</label><caption><p>Copulatory organs of <italic><tp:taxon-name>Eupoa lehtineni</tp:taxon-name></italic> sp. n. from India. <bold>36</bold> male palp, median view <bold>37–38</bold> ditto, retrolateral view <bold>39–40</bold> epigyne, ventral view.</p></caption><graphic xmlns:xlink="http://www.w3.org/1999/xlink" xlink:href="zookeys-410-063-g006.jpg" position="float" orientation="portrait" xlink:type="simple"/></fig><fig id="F7" position="float" orientation="portrait"><label>Figures 41–46.</label><caption><p>General appearance of <italic><tp:taxon-name>Eupoa lehtineni</tp:taxon-name></italic> sp. n. <bold>41</bold>, <bold>45–46</bold> females, dorsal view <bold>42</bold> male, lateral view <bold>43</bold> ditto, dorsal view <bold>44</bold> female, lateral view. Specimens: <bold>41–43</bold> – India; <bold>44–46</bold> – Viet-Nam.</p></caption><graphic xmlns:xlink="http://www.w3.org/1999/xlink" xlink:href="zookeys-410-063-g007.jpg" position="float" orientation="portrait" xlink:type="simple"/></fig><fig id="F8" position="float" orientation="portrait"><label>Figures 47–54.</label><caption><p>Copulatory organs of <italic><tp:taxon-name>Eupoa lehtineni</tp:taxon-name></italic> sp. n. <bold>47–48</bold> epigyne, ventral view <bold>49</bold> male palp, retrolateral view <bold>50</bold> ditto, dorsal view <bold>51</bold> ditto, apical view <bold>52</bold> ditto, median view <bold>53–54</bold> vulva, dorsal view. Abbreviations as explained in ‘Material and methods’. Specimens: <bold>49–53</bold> – India; <bold>47–48</bold>, <bold>54</bold>– Viet-Nam. Scale bars: 50 μm (<bold>27, 29</bold>), 0.1 mm (<bold>25–26</bold>, <bold>28</bold>, <bold>30–32</bold>).</p></caption><graphic xmlns:xlink="http://www.w3.org/1999/xlink" xlink:href="zookeys-410-063-g008.jpg" position="float" orientation="portrait" xlink:type="simple"/></fig><p>FEMALE (from Viet-Nam: Dong-Nai). <!--PageBreak--><!--PageBreak--><italic>Measurements</italic>. Carapace 0.93 long, 0.73 wide and 0.51 high at PLE. Ocular area 0.59 long, 0.75 wide anteriorly and 0.71 wide posteriorly. Diameter of AME 0.24. Clypeus height 0.06, chelicera length 0.33. Abdomen 0.89 long, 0.71 wide. Length of leg segments: I: 0.49 + 0.26 + 0.31 + 0.31 + 0.21; II: 0.39 + 0.21 + 0.23 + 0.26 + 0.18; III: 0.39 + 0.17 + 0.24 + 0.31 + 0.21; IV: 0.63 + 0.23 + 0.49 + 0.37 + 0.23. <italic>Leg spination</italic>. Leg I: Tb v 2-2-2ap; Mt v 2-2-2ap. Leg II: Tb pr 0-1-0, v 1-1; Mt v 2-2-2ap. Leg III: Tb pr 0-1-0, Mt pr 1-1ap, rt 1ap. Leg IV: Tb pr and v 0-1-0; Mt pr 2-0-2ap, rt 1-0-1ap. <italic>Coloration</italic> (<xref ref-type="fig" rid="F7">Figs 41</xref>, <xref ref-type="fig" rid="F7">44–46</xref>). Carapace pale brown, with yellow eye field and a thin longitudinal median line on thorax. Blackened around eyes. The entire carapace covered (not very densely) with white and transparent elongated scales. Clypeus naked, brown-yellow. Sternum yellow, tinged with brown. Maxillae, labium and chelicerae pale yellow. Abdomen: dorsum light brown, with a longitudinal medial yellow line; sides light brown, each with a wide yellow stripe; venter yellow. Anterior edge of carapace with a bunch of long brownish hairs. Book-lung covers yellow. Spinnerets: anterior pair brownish, posterior pair pale yellow. All legs yellow, with brownish (semi)rings at segment joints, but femora, patellae and tibiae I pro-ventrally with dark brown stripe. Palps: femora and patellae light brown, metatarsi and tarsi yellow. Epigyne and vulva as in <xref ref-type="fig" rid="F4">Figs 29</xref>, <xref ref-type="fig" rid="F6">39–40</xref>, <xref ref-type="fig" rid="F8">47–48</xref>, <xref ref-type="fig" rid="F8">53–54</xref>: epigynal plate triangular, with obtuse tip directed anteriorly, covered with long whitish hairs; insemination ducts relatively short, subparallel and directed anteriorly; receptacles relatively small and rounded; receptacles and fertilization ducts situated in the anterior part of vulva.</p></tp:treatment-sec><tp:treatment-sec><!--Section generated to contain objects referenced in tp:taxon-treatment.--><fig id="F1" position="float" orientation="portrait"><label>Figures 1–8.</label><caption><p>Somatic characters of <italic><tp:taxon-name>Eupoa lehtineni</tp:taxon-name></italic> sp. n. <bold>1–3</bold> plumose scales on female carapace. <bold>4</bold> male carapace, frontal view <bold>5</bold> female carapace, frontal view <bold>6</bold> ditto, lateral view <bold>7</bold> female chelicerae, frontal view <bold>8</bold> female fang and cheliceral teeth. Scale bars: 10 μm (<bold>1–3</bold>), 50 μm (<bold>7–8</bold>), 0.1 mm (<bold>4–6</bold>).</p></caption><graphic xmlns:xlink="http://www.w3.org/1999/xlink" xlink:href="zookeys-410-063-g001.jpg" position="float" orientation="portrait" xlink:type="simple"/></fig><fig id="F2" position="float" orientation="portrait"><label>Figures 9–16.</label><caption><p>Somatic characters of <italic><tp:taxon-name>Eupoa lehtineni</tp:taxon-name></italic> sp. n. (<bold>9–11, 13–16</bold>) and <italic><tp:taxon-name>Eupoa thailandica</tp:taxon-name></italic> sp. n. (<bold>12</bold>). <bold>9</bold> female leg I, median view <bold>10</bold> female tarsus I, lateral view <bold>11</bold> female tarsus III, lateral view <bold>12–13</bold> tarsal organ on female tarsus I, dorsal view <bold>14</bold> trichobotrial base, female tarsus I, dorsal view <bold>15–16</bold> female palp and the claw at its tip (arrowed). Scale bars: 1 μm (<bold>13–14</bold>), 5 μm (<bold>12</bold>), 10 μm (<bold>11, 15</bold>), 50 μm (<bold>10, 16</bold>), 0.1 mm (<bold>9</bold>).</p></caption><graphic xmlns:xlink="http://www.w3.org/1999/xlink" xlink:href="zookeys-410-063-g002.jpg" position="float" orientation="portrait" xlink:type="simple"/></fig><fig id="F3" position="float" orientation="portrait"><label>Figures 17–24.</label><caption><p>Skin structures of <italic><tp:taxon-name>Eupoa lehtineni</tp:taxon-name></italic> sp. n. (<bold>17, 19–22</bold>) and <italic><tp:taxon-name>Eupoa thailandica</tp:taxon-name></italic> sp. n. (<bold>18, 23, 24</bold>). <bold>17</bold> male patella I, dorsal view <bold>18, 20, 22</bold> female carapace, lateral view <bold>19, 21, 23–24</bold> female patella I, dorsal view. Scale bars: 5 μm (<bold>21, 24</bold>), 10 μm (<bold>17–18, 20, 22</bold>), 50 μm (<bold>19, 23</bold>).</p></caption><graphic xmlns:xlink="http://www.w3.org/1999/xlink" xlink:href="zookeys-410-063-g003.jpg" position="float" orientation="portrait" xlink:type="simple"/></fig><fig id="F4" position="float" orientation="portrait"><label>Figures 25–32.</label><caption><p>Copulatory organs and somatic characters of <italic><tp:taxon-name>Eupoa lehtineni</tp:taxon-name></italic> sp. n. <bold>25</bold> male palp, retrolateral view <bold>26</bold> ditto, median view <bold>27</bold> male tibial apophysis, retrolateral view <bold>28</bold> male palp, apical view <bold>29</bold> epigyne, ventral view <bold>30</bold> female carapace, ventral view <bold>31</bold> female spinnerets, ventral view <bold>32</bold> female abdomen, ventral view. Abbreviations as explained in ‘Material and methods’. Scale bars: 50 μm (<bold>27, 29</bold>), 0.1 mm (<bold>25–26</bold>, <bold>28</bold>, <bold>30–32</bold>).</p></caption><graphic xmlns:xlink="http://www.w3.org/1999/xlink" xlink:href="zookeys-410-063-g004.jpg" position="float" orientation="portrait" xlink:type="simple"/></fig><fig id="F10" position="float" orientation="portrait"><label>Figures 60–65.</label><caption><p>Copulatory organs of <italic><tp:taxon-name>Eupoa lobli</tp:taxon-name></italic> sp. n. (the holotype). <bold>60</bold> male palp, median view <bold>61–62, 65</bold> ditto, ventral view <bold>63</bold> ditto, retrolateral view <bold>64</bold> tegular apophysis, retrolateral view. Abbreviations as explained in ‘Material and methods’. Scale bars: 0.1 mm.</p></caption><graphic xmlns:xlink="http://www.w3.org/1999/xlink" xlink:href="zookeys-410-063-g010.jpg" position="float" orientation="portrait" xlink:type="simple"/></fig></tp:treatment-sec></tp:taxon-treatment>
