# Supplementary material for: Taxonomic notes on the genus Eupoa Żabka, 1985 (Arachnida, Araneae, Salticidae)
Source: Zookeys. 2014 May 21;(410):63–93. doi: 10.3897/zookeys.410.7548 (PMC4042708; doi:10.3897/zookeys.410.7548)
Supplement: XML Treatment for Eupoa lobli [file zookeys.410.7548-treatment4.xml]

<!DOCTYPE tp:taxon-treatment
  PUBLIC "-//TaxonX//DTD Taxonomic Treatment Publishing DTD v0 20100105//EN" "tax-treatment-NSO.dtd">
<tp:taxon-treatment xmlns:tp="http://www.plazi.org/taxpub"><tp:treatment-meta><mixed-citation publication-type="journal"><person-group><name><surname>Logunov</surname><given-names>Dmitri V.</given-names></name><name><surname>Marusik</surname><given-names>Yuri M.</given-names></name></person-group><article-title>Taxonomic notes on the genus <italic>Eupoa</italic> Żabka, 1985 (Arachnida, Araneae, Salticidae)</article-title><source>Zookeys</source><day>21</day><month>5</month><year>2014</year><volume>2014</volume><issue>410</issue><fpage>63</fpage><lpage>93</lpage><pub-id pub-id-type="doi">10.3897/zookeys.410.7548</pub-id></mixed-citation></tp:treatment-meta><tp:nomenclature><tp:taxon-name>
                            <tp:taxon-name-part taxon-name-part-type="genus">Eupoa</tp:taxon-name-part>
                            <tp:taxon-name-part taxon-name-part-type="species">lobli</tp:taxon-name-part>
                            <object-id xmlns:xlink="http://www.w3.org/1999/xlink" content-type="zoobank" xlink:type="simple">http://zoobank.org/C5D9756D-9195-4014-A068-939D89C19F09</object-id>
                            <object-id xmlns:xlink="http://www.w3.org/1999/xlink" xlink:type="simple">http://species-id.net/wiki/Eupoa_lobli</object-id>
                        </tp:taxon-name><tp:taxon-status xmlns:xlink="http://www.w3.org/1999/xlink" xlink:type="simple">sp. n.</tp:taxon-status><xref ref-type="fig" rid="F9">Figs 55</xref><xref ref-type="fig" rid="F10">–65</xref></tp:nomenclature><tp:treatment-sec sec-type="Type"><title>Type.</title><p>MALAYSIA: 1♂ (MHNG, both palps detached), West Malaysia, Pahang, Cameron Highlands, 1520 m a.s.l., trail 14, Bukit Mentiga (tamisage), 23.03.1993, I. Löbl &amp; F. Calame.</p></tp:treatment-sec><tp:treatment-sec sec-type="Etymology"><title>Etymology.</title><p>The species is named after the famous coleopterist, Dr. Ivan Löbl (Geneva, Switzerland), who collected the holotype.</p><!--PageBreak--></tp:treatment-sec><tp:treatment-sec sec-type="Diagnosis"><title>Diagnosis.</title><p>The male of <italic><tp:taxon-name>Eupoa lobli</tp:taxon-name></italic> sp. n. is most similar to that of <italic><tp:taxon-name>Eupoa lehtineni</tp:taxon-name></italic> sp. n., but can easily be distinguished by the shape of tegular and median apophyses (cf. <xref ref-type="fig" rid="F10">Figs 60–61</xref> and <xref ref-type="fig" rid="F8">52</xref>). The female of <italic><tp:taxon-name>Eupoa lobli</tp:taxon-name></italic> sp. n. remains unknown.</p></tp:treatment-sec><tp:treatment-sec sec-type="Distribution"><title>Distribution.</title><p>The type locality only.</p></tp:treatment-sec><tp:treatment-sec sec-type="Description"><title>Description.</title><p>MALE. <!--PageBreak--><italic>Measurements</italic>. Carapace 0.93 long, 0.74 wide and 0.51 high at PLE. Ocular area 0.54 long, 0.74 wide anteriorly and 0.67 wide posteriorly. Diameter of AME 0.23. Clypeus height 0.11, chelicera length 0.23. Abdomen 0.71 long, 0.64 wide. Length of leg segments: I: 0.46 + 0.21 + 0.31 + 0.29 + 0.21; II: 0.38 + 0.23 + 0.22 + 0.26 + 0.20; III: 0.37 + 0.19 + 0.21 + 0.22 + 0.20; IV: 0.64 + 0.22 + 0.39 + 0.31 + 0.25. <italic>Leg spination</italic>. Leg I: Tb v 0-1-0; Mt v 2-2-2ap. Leg II with no spines. Leg III: Tb rt 1-0. Leg IV: Tb pr and rt 0-1-0; Mt pr 1-0-1ap, rt 1-0-2ap. <italic>Coloration</italic> (<xref ref-type="fig" rid="F9">Figs 58–59</xref>). Carapace light brown, sparsely covered with white elongated scales; eye field with a median yellow stripe. Blackened around eyes. Clypeus naked, yellow. Sternum, maxillae and labium yellow brownish. Abdomen light brown, with no colour pattern; dorsum completely covered with scutum. Book-lung covers light brown. Spinnerets: anterior pair brownish, posterior pair pale yellow. All legs yellow, with brownish patches at segment joints, but tibiae I and II pro-ventrally with dark brown longitudinal stripe. Palps brownish yellow, their structure as in <xref ref-type="fig" rid="F9">Figs 55–57</xref>, <xref ref-type="fig" rid="F10">60–65</xref>: patellar apophysis short and wide, as if cut on its tip; tibial apophysis claw like, blade-shaped and directed dorsad; tegulum well-developed, with prominent, wide tegular apophysis apically possessing three hook-shaped, obtuse teeth; median apophysis massive, directed latero-ventrad; compound terminal apophysis relatively short and thin, hidden inside the cavity formed by cymbium and tegulum; embolus coiled, making two revolutions, with its tip resting on top of the cymbium.</p><fig id="F9" position="float" orientation="portrait"><label>Figures 55–59.</label><caption><p>Copulatory organs and somatic characters of <italic><tp:taxon-name>Eupoa lobli</tp:taxon-name></italic> sp. n. (the holotype). <bold>55</bold> male palp, median view <bold>56</bold> ditto, apical view <bold>57</bold> ditto, retrolateral view <bold>58</bold> male general appearance, dorsal view <bold>59</bold> ditto, lateral view.</p></caption><graphic xmlns:xlink="http://www.w3.org/1999/xlink" xlink:href="zookeys-410-063-g009.jpg" position="float" orientation="portrait" xlink:type="simple"/></fig><fig id="F10" position="float" orientation="portrait"><label>Figures 60–65.</label><caption><p>Copulatory organs of <italic><tp:taxon-name>Eupoa lobli</tp:taxon-name></italic> sp. n. (the holotype). <bold>60</bold> male palp, median view <bold>61–62, 65</bold> ditto, ventral view <bold>63</bold> ditto, retrolateral view <bold>64</bold> tegular apophysis, retrolateral view. Abbreviations as explained in ‘Material and methods’. Scale bars: 0.1 mm.</p></caption><graphic xmlns:xlink="http://www.w3.org/1999/xlink" xlink:href="zookeys-410-063-g010.jpg" position="float" orientation="portrait" xlink:type="simple"/></fig><p>Female unknown.</p></tp:treatment-sec><tp:treatment-sec><!--Section generated to contain objects referenced in tp:taxon-treatment.--><fig id="F8" position="float" orientation="portrait"><label>Figures 47–54.</label><caption><p>Copulatory organs of <italic><tp:taxon-name>Eupoa lehtineni</tp:taxon-name></italic> sp. n. <bold>47–48</bold> epigyne, ventral view <bold>49</bold> male palp, retrolateral view <bold>50</bold> ditto, dorsal view <bold>51</bold> ditto, apical view <bold>52</bold> ditto, median view <bold>53–54</bold> vulva, dorsal view. Abbreviations as explained in ‘Material and methods’. Specimens: <bold>49–53</bold> – India; <bold>47–48</bold>, <bold>54</bold>– Viet-Nam. Scale bars: 50 μm (<bold>27, 29</bold>), 0.1 mm (<bold>25–26</bold>, <bold>28</bold>, <bold>30–32</bold>).</p></caption><graphic xmlns:xlink="http://www.w3.org/1999/xlink" xlink:href="zookeys-410-063-g008.jpg" position="float" orientation="portrait" xlink:type="simple"/></fig></tp:treatment-sec></tp:taxon-treatment>
