# Supplementary material for: Taxonomic notes on the genus Eupoa Żabka, 1985 (Arachnida, Araneae, Salticidae)
Source: Zookeys. 2014 May 21;(410):63–93. doi: 10.3897/zookeys.410.7548 (PMC4042708; doi:10.3897/zookeys.410.7548)
Supplement: XML Treatment for Eupoa pappi [file zookeys.410.7548-treatment5.xml]

<!DOCTYPE tp:taxon-treatment
  PUBLIC "-//TaxonX//DTD Taxonomic Treatment Publishing DTD v0 20100105//EN" "tax-treatment-NSO.dtd">
<tp:taxon-treatment xmlns:tp="http://www.plazi.org/taxpub"><tp:treatment-meta><mixed-citation publication-type="journal"><person-group><name><surname>Logunov</surname><given-names>Dmitri V.</given-names></name><name><surname>Marusik</surname><given-names>Yuri M.</given-names></name></person-group><article-title>Taxonomic notes on the genus <italic>Eupoa</italic> Żabka, 1985 (Arachnida, Araneae, Salticidae)</article-title><source>Zookeys</source><day>21</day><month>5</month><year>2014</year><volume>2014</volume><issue>410</issue><fpage>63</fpage><lpage>93</lpage><pub-id pub-id-type="doi">10.3897/zookeys.410.7548</pub-id></mixed-citation></tp:treatment-meta><tp:nomenclature><tp:taxon-name>
                            <tp:taxon-name-part taxon-name-part-type="genus">Eupoa</tp:taxon-name-part>
                            <tp:taxon-name-part taxon-name-part-type="species">pappi</tp:taxon-name-part>
                            <object-id xmlns:xlink="http://www.w3.org/1999/xlink" content-type="zoobank" xlink:type="simple">http://zoobank.org/72FED4F4-8221-4D13-9ABE-726088FDF2A5</object-id>
                            <object-id xmlns:xlink="http://www.w3.org/1999/xlink" xlink:type="simple">http://species-id.net/wiki/Eupoa_pappi</object-id>
                        </tp:taxon-name><tp:taxon-status xmlns:xlink="http://www.w3.org/1999/xlink" xlink:type="simple">sp. n.</tp:taxon-status><xref ref-type="fig" rid="F11">Figs 66–71</xref></tp:nomenclature><tp:treatment-sec sec-type="Type"><title>Type.</title><p>Holotype ♂ (HNHM) from Thailand Trang Prov., Thung Khai Botanic Garden, primary lowland rainforest, 12.11.2004, L. Papp &amp; M. Földvári.</p></tp:treatment-sec><tp:treatment-sec sec-type="Etymology"><title>Etymology.</title><p>The species is named after Dr. László Papp (Budapest, Hungary), who collected the holotype.</p></tp:treatment-sec><tp:treatment-sec sec-type="Diagnosis"><title>Diagnosis.</title><p>By having the massive compound terminal apophysis with a deep longitudinal groove on its apical edge (<xref ref-type="fig" rid="F11">Fig. 67</xref>), the male of <italic><tp:taxon-name>Eupoa pappi</tp:taxon-name></italic> sp. n. is most similar to that of <italic><tp:taxon-name>Eupoa thailandica</tp:taxon-name></italic> sp. n. (<xref ref-type="fig" rid="F17">Figs 109</xref>, <xref ref-type="fig" rid="F18">115</xref>), from which it differs in having the larger open cavity of tegulum and the shape of tegular and compound terminal apophyses. The female of <italic><tp:taxon-name>Eupoa pappi</tp:taxon-name></italic> sp. n. remains unknown.</p><fig id="F11" position="float" orientation="portrait"><label>Figures 66–71.</label><caption><p>Copulatory organs of <italic><tp:taxon-name>Eupoa pappi</tp:taxon-name></italic> sp. n. (the holotype). <bold>66</bold> male palp, apical view <bold>67–68</bold> ditto, median view <bold>69</bold> ditto, ventral view <bold>70–71</bold> ditto, retrolateral view. Abbreviations as explained in ‘Material and methods’.</p></caption><graphic xmlns:xlink="http://www.w3.org/1999/xlink" xlink:href="zookeys-410-063-g011.jpg" position="float" orientation="portrait" xlink:type="simple"/></fig></tp:treatment-sec><tp:treatment-sec sec-type="Distribution"><title>Distribution.</title><p>The type locality only.</p></tp:treatment-sec><tp:treatment-sec sec-type="Description"><title>Description.</title><p>MALE (one palp missing). <!--PageBreak--><italic>Measurements</italic>. Carapace 0.93 long, 0.75 wide and 0.60 high at PLE. Ocular area 0.60 long, 0.80 wide anteriorly and 0.63 wide posteriorly. Diameter of AME 0.23. Clypeus height 0.10, chelicera length 0.28. Abdomen 0.88 long, 0.63 wide. Length of leg segments: I: 0.55 + 0.24 + 0.40 + 0.39 + 0.20; II: 0.49 + 0.21 + 0.29 + 0.29 + 0.17; III: 0.48 + 0.33 + 0.34 + 0.35 + 0.23; IV: 0.78 + 0.28 + 0.53 + 0.43 + 0.28. <italic>Leg spination</italic>. Leg I: Mt v 2-2ap. Leg II and III: no spines. Leg IV: Tb pr and rt 0-1-0; Mt pr and rt 1-1ap. <italic>Coloration</italic>. Carapace light yellow, with brownish margins. Eye field brownish, blackened around eyes. Clypeus naked, yellowish brownish. Sternum, maxillae, labium and chelicerae light yellow. Abdomen: dorsum yellow, with dark grey longitudinal lateral bands and two round, large dark grey spots in its rear part; venter yellow. Book-lung covers yellow. Spinnerets: anterior pair yellow, posterior pair dark grey. All legs yellow, but patellae IV with brownish sides. Palps: femora yellow, remaining segments brownish yellow. Palpal structure as in <xref ref-type="fig" rid="F11">Figs 66–71</xref>: patellar apophysis long, reaching almost a half of the cymbial lenght; tibia with a median bunch of thick white hairs; tibial apophysis sharpened at its tip directed anteriorly and with a wide, rounded base; tegulum flat and developed on its pro-lateral side only; tegular apophysis situated on the apical end of tegulum and bent laterad; median apophysis poorly developed, seen as a short triangle process at the base of compound terminal apophysis (but separated from it by membrane); compound terminal apophysis massive, with a deep longitudinal groove on its apical edge; embolus whip-shaped, making one revolution.</p><p>Female unknown.</p><!--PageBreak--></tp:treatment-sec><tp:treatment-sec><!--Section generated to contain objects referenced in tp:taxon-treatment.--><fig id="F17" position="float" orientation="portrait"><label>Figures 106–110.</label><caption><p>Copulatory organs of <italic><tp:taxon-name>Eupoa thailandica</tp:taxon-name></italic> sp. n. (♂ paratype). <bold>106</bold> male palp, median view <bold>107</bold> bunches of white hairs at the base of cymbium, median view <bold>108</bold> male palp, retrolateral view <bold>109</bold> ditto, ventral view <bold>110</bold> embolic tip, apical view. Abbreviations as explained in ‘Material and methods’. Scale bars: 10 μm (<bold>107, 110</bold>), 0.1 mm (<bold>106, 108–109</bold>).</p></caption><graphic xmlns:xlink="http://www.w3.org/1999/xlink" xlink:href="zookeys-410-063-g017.jpg" position="float" orientation="portrait" xlink:type="simple"/></fig><fig id="F18" position="float" orientation="portrait"><label>Figures 111–118.</label><caption><p>Copulatory organs of <italic><tp:taxon-name>Eupoa thailandica</tp:taxon-name></italic> sp. n. (♂ and ♀ paratypes). <bold>111, 113</bold> male palp, median view <bold>112</bold> ditto, ventral view <bold>114</bold> male palp, dorsal view <bold>115</bold> ditto, ventral view <bold>116</bold> ditto, retrolateral view <bold>117</bold> epigyne, ventral view <bold>118</bold> vulva, dorsa view. Abbreviations as explained in ‘Material and methods’. Scale bars: 0.1 mm.</p></caption><graphic xmlns:xlink="http://www.w3.org/1999/xlink" xlink:href="zookeys-410-063-g018.jpg" position="float" orientation="portrait" xlink:type="simple"/></fig></tp:treatment-sec></tp:taxon-treatment>
