# Supplementary material for: Taxonomic notes on the genus Eupoa Żabka, 1985 (Arachnida, Araneae, Salticidae)
Source: Zookeys. 2014 May 21;(410):63–93. doi: 10.3897/zookeys.410.7548 (PMC4042708; doi:10.3897/zookeys.410.7548)
Supplement: XML Treatment for Eupoa prima [file zookeys.410.7548-treatment6.xml]

<!DOCTYPE tp:taxon-treatment
  PUBLIC "-//TaxonX//DTD Taxonomic Treatment Publishing DTD v0 20100105//EN" "tax-treatment-NSO.dtd">
<tp:taxon-treatment xmlns:tp="http://www.plazi.org/taxpub"><tp:treatment-meta><mixed-citation publication-type="journal"><person-group><name><surname>Logunov</surname><given-names>Dmitri V.</given-names></name><name><surname>Marusik</surname><given-names>Yuri M.</given-names></name></person-group><article-title>Taxonomic notes on the genus <italic>Eupoa</italic> Żabka, 1985 (Arachnida, Araneae, Salticidae)</article-title><source>Zookeys</source><day>21</day><month>5</month><year>2014</year><volume>2014</volume><issue>410</issue><fpage>63</fpage><lpage>93</lpage><pub-id pub-id-type="doi">10.3897/zookeys.410.7548</pub-id></mixed-citation></tp:treatment-meta><tp:nomenclature><tp:taxon-name>
                            <tp:taxon-name-part taxon-name-part-type="genus">Eupoa</tp:taxon-name-part>
                            <tp:taxon-name-part taxon-name-part-type="species">prima</tp:taxon-name-part>
                            <object-id xmlns:xlink="http://www.w3.org/1999/xlink" xlink:type="simple">http://species-id.net/wiki/Eupoa_prima</object-id>
                        </tp:taxon-name><tp:taxon-authority>Żabka, 1985</tp:taxon-authority><xref ref-type="fig" rid="F12">Figs 72</xref><xref ref-type="fig" rid="F13">–84</xref><tp:nomenclature-citation-list><tp:nomenclature-citation><tp:taxon-name>Eupoa prima</tp:taxon-name><comment> Żabka, 1985: 220, figs 161–169 (D♂♀).</comment></tp:nomenclature-citation></tp:nomenclature-citation-list></tp:nomenclature><tp:treatment-sec sec-type="Types"><title>Types.</title><p>Holotype ♂ (ZMTU) from Viet-Nam, Bac Thai, Bach Tong, Duong Quang (apparently, Bach Thong Distr., Bac Kan Prov.), jungle slope, 900 m a.s.l., 17.10.1978, P.T. Lehtinen.</p><p>Paratypes: VIET-NAM: 1♂1♀ (ZMTU; epigyne missing), together with the holotype; 1♀ 5juv. (HNHM; epigyne missing), c. 5 km E of Lao Cai town, 200 m a.s.l., sieving forest litter, 1971, Topál-Matskásl.</p></tp:treatment-sec><tp:treatment-sec sec-type="Diagnosis"><title>Diagnosis.</title><p>Both sexes of <italic><tp:taxon-name>Eupoa prima</tp:taxon-name></italic> are most similar to those of <italic><tp:taxon-name>Eupoa jingwei</tp:taxon-name></italic> and <italic><tp:taxon-name>Eupoa nezha</tp:taxon-name></italic> known from Guangxi province of China; threes species seem to form a natural species group. Males of all three species can easily be separated by the shape of tegular and patellar apophyses; cf. <xref ref-type="fig" rid="F13">Figs 80–84</xref> with figs 1–3, 8–10 in <xref ref-type="bibr" rid="B2">Maddison et al. (2007)</xref>. Females of these three species cannot be readily distinguished now as they have the virtually identical conformation of their epigynes; cf. fig. 167 in <xref ref-type="bibr" rid="B8">Żabka (1985)</xref> and <xref ref-type="fig" rid="F1">Figs 7</xref>, <xref ref-type="fig" rid="F2">13</xref> in <xref ref-type="bibr" rid="B2">Maddison et al. (2007)</xref>, whereas the vulvas of <italic><tp:taxon-name>Eupoa jingwei</tp:taxon-name></italic> and <italic><tp:taxon-name>Eupoa nezha</tp:taxon-name></italic> has not been studied and illustrated yet.</p></tp:treatment-sec><tp:treatment-sec sec-type="Comments"><title>Comments.</title><p>Unfortunately, neither the ♀ allotype deposited at the ZMTU, nor the ♀ paratype deposited at the HNHM possesses its epigyne, although in both cases there are separate micro-vials that should have contained them. Thus, our notion about the epigynal and vulval structures of <italic><tp:taxon-name>Eupoa prima</tp:taxon-name></italic> is based on the original illustrations by <xref ref-type="bibr" rid="B8">Żabka (1985</xref>: figs 167–169).</p></tp:treatment-sec><tp:treatment-sec sec-type="Distribution"><title>Distribution.</title><p>Southern Viet-Nam (<xref ref-type="bibr" rid="B8">Żabka 1985</xref>).</p></tp:treatment-sec><tp:treatment-sec sec-type="Description"><title>Description.</title><p>MALE (the holotype). <!--PageBreak--><italic>Measurements</italic>. Carapace 1.00 long, 0.89 wide and 0.55 high at PLE. Ocular area 0.64 long, 0.89 wide anteriorly and 0.81 wide posteriorly. Diameter of AME 0.29. Clypeus height 0.06, chelicera length 0.24. Abdomen 0.95 long, 0.61 wide. Length of leg segments: I: 0.54 + 0.26 + 0.34 + 0.36 + 0.19; II: 0.47 + 0.21 + 0.30 + 0.32 + 0.19; III: 0.46 + 0.21 + 0.27 + 0.35 + 0.23; IV: 0.71 + 0.30 + 0.51 + 0.39 + 0.29. <italic>Leg spination</italic>. Leg I: Tb v 1-1-1; Mt v 2-2-2ap. Leg II: Mt v 1-1-1ap. Leg III: Tb pr and rt 0-1. Leg IV: Tb pr 0-1; Mt pr and rt 1ap, v 0-1-0. <italic>Coloration</italic> (<xref ref-type="fig" rid="F12">Figs 72–73</xref>, <xref ref-type="fig" rid="F13">78–79</xref>). Carapace yellow-brown, with a large yellow spot occupying almost the entire eye field; blackened around eyes. Clypeus naked, yellow, with a dark brown marginal line. Sternum, maxillae and labium yellow, tinged with brown. Chelicerae yellow, each with an anterior longitudinal brown stripe. Abdomen: dorsum brown, with shining scutum and a poorly marked yellow spot; sides brown; venter yellow. Book-lung covers yellow. Spinnerets: anterior pair brownish, posterior pair yellow. All legs yellow, but pro- and retrolateral sides of all segments (except for tarsi) brownish. Palps yellow-brown. Palpal structure as in <xref ref-type="fig" rid="F12">Figs 74</xref>, <xref ref-type="fig" rid="F13">80–84</xref>: femur modified, with a wide proximal-ventral protuberance (as a short apophysis); patella with two apophyses, short basal apophysis and long median one, reaching almost a third of the cymbial lenght; tibial apophysis bi-ramous: its ventral branch wide, massive and visibly sclerotized and its dorsal branch short and cone-shaped; cymbium with triangular lobe in retrobasal part; tegulum well-developed; tegular apophysis situated on the median side of tegulum and directly anteriroly; median apophysis thin and hook-shaped, directed laterad; compound terminal apophysis low and wide, situated at the embolic base; embolus whip-shaped, making one revolution, its tip is resting on the dorsal side of tegular apophysis (its course is shown in <xref ref-type="fig" rid="F12">Fig. 74</xref>).</p><fig id="F12" position="float" orientation="portrait"><label>Figures 72–77.</label><caption><p>General appearance and somatic characters of <italic><tp:taxon-name>Eupoa prima</tp:taxon-name></italic> (♂ holotype and ♀ allotype). <bold>60</bold> male body, ventral view <bold>73</bold> ditto, dorsal view <bold>74</bold> diagrammatic course of the embolar path <bold>75</bold> female sternum, ventral view <bold>76</bold> female body, dorsal view <bold>77</bold> female carapace, lateral view. Scale bars: 0.25 mm (<bold>76</bold>).</p></caption><graphic xmlns:xlink="http://www.w3.org/1999/xlink" xlink:href="zookeys-410-063-g012.jpg" position="float" orientation="portrait" xlink:type="simple"/></fig><fig id="F13" position="float" orientation="portrait"><label>Figures 78–84.</label><caption><p>General appearance and copulatory organs of <italic><tp:taxon-name>Eupoa prima</tp:taxon-name></italic> (♂ paratype). <bold>78</bold> male body, dorsal view <bold>79</bold> ditto, lateral view <bold>80</bold> male palp, retrolateral view <bold>81, 84</bold> ditto, dorsal view <bold>82</bold> ditto, median view <bold>83</bold> ditto, ventral view. Abbreviations as explained in ‘Material and methods’. Scale bars: 0.1 mm.</p></caption><graphic xmlns:xlink="http://www.w3.org/1999/xlink" xlink:href="zookeys-410-063-g013.jpg" position="float" orientation="portrait" xlink:type="simple"/></fig><p>FEMALE (the paratype). <!--PageBreak--><italic>Measurements</italic>. Carapace 1.21 long, 1.01 wide and 0.60 high at PLE. Ocular area 0.76 long, 1.07 wide anteriorly and 0.96 wide posteriorly. Diameter of AME 0.36. Clypeus height 0.06, chelicera length 0.29. Abdomen 1.23 long, 0.86 wide. Length of leg segments: I: 0.70 + 0.30 + 0.43 + 0.43 + 0.21; II: 0.57 + 0.28 + 0.33 + 0.37 + 0.23; III: 0.56 + 0.21 + 0.36 + 0.43 + 0.27; IV: 0.89 + 0.29 + 0.64 + 0.56 + 0.31. <italic>Leg spination</italic>. Leg I: Tb v 2-2-2ap; Mt v 2-2-2ap. Leg II: Tb pr 0-1, v 1-1; Mt v 2-2-2ap. Leg III: Tb pr and rt 0-1-0; Mt pr 1-2ap, rt 2ap, v 1-0. Leg IV: Tb pr and rt 0-1-0, v 1-0; Mt pr 1-2ap, rt 1-1ap, v 1-0. <italic>Coloration</italic> much lighter than in the male (<xref ref-type="fig" rid="F12">Figs 75</xref>, <xref ref-type="fig" rid="F12">77</xref>). Carapace yellow, with two wide brown stripes on sides. Blackened around eyes. Clypeus and ‘cheeks’ naked, yellow. Sternum, maxillae, labium and chelicerae yellow. Abdomen: dorsum yellow, with four transverse brown bands; sides yellow, each with a longitudinal brown stripe; venter yellow. Book-lung covers and spinnerets yellow. Legs I yellow, with pro- and retrolateral sides of femora, patellae and tibiae brownish. Legs II-IV yellow, with brownish patches at segment joints. Palps yellows, tinged with brown, but tarsi entirely yellow. Epigyne and vulva as in <xref ref-type="bibr" rid="B8">Żabka (1985</xref>: figs 167–169): epigynal plate flat, of the shape of inverted trapezium; paired copulatory openings spaced up; insemination ducts narrow and weakly sclerotized, directed to each other; receptacles sclerotized, bean-shaped.</p><!--PageBreak--></tp:treatment-sec><tp:treatment-sec><!--Section generated to contain objects referenced in tp:taxon-treatment.--><fig id="F1" position="float" orientation="portrait"><label>Figures 1–8.</label><caption><p>Somatic characters of <italic><tp:taxon-name>Eupoa lehtineni</tp:taxon-name></italic> sp. n. <bold>1–3</bold> plumose scales on female carapace. <bold>4</bold> male carapace, frontal view <bold>5</bold> female carapace, frontal view <bold>6</bold> ditto, lateral view <bold>7</bold> female chelicerae, frontal view <bold>8</bold> female fang and cheliceral teeth. Scale bars: 10 μm (<bold>1–3</bold>), 50 μm (<bold>7–8</bold>), 0.1 mm (<bold>4–6</bold>).</p></caption><graphic xmlns:xlink="http://www.w3.org/1999/xlink" xlink:href="zookeys-410-063-g001.jpg" position="float" orientation="portrait" xlink:type="simple"/></fig><fig id="F2" position="float" orientation="portrait"><label>Figures 9–16.</label><caption><p>Somatic characters of <italic><tp:taxon-name>Eupoa lehtineni</tp:taxon-name></italic> sp. n. (<bold>9–11, 13–16</bold>) and <italic><tp:taxon-name>Eupoa thailandica</tp:taxon-name></italic> sp. n. (<bold>12</bold>). <bold>9</bold> female leg I, median view <bold>10</bold> female tarsus I, lateral view <bold>11</bold> female tarsus III, lateral view <bold>12–13</bold> tarsal organ on female tarsus I, dorsal view <bold>14</bold> trichobotrial base, female tarsus I, dorsal view <bold>15–16</bold> female palp and the claw at its tip (arrowed). Scale bars: 1 μm (<bold>13–14</bold>), 5 μm (<bold>12</bold>), 10 μm (<bold>11, 15</bold>), 50 μm (<bold>10, 16</bold>), 0.1 mm (<bold>9</bold>).</p></caption><graphic xmlns:xlink="http://www.w3.org/1999/xlink" xlink:href="zookeys-410-063-g002.jpg" position="float" orientation="portrait" xlink:type="simple"/></fig></tp:treatment-sec><ref-list><ref id="B2"><mixed-citation xmlns:xlink="http://www.w3.org/1999/xlink" xlink:type="simple"><person-group><name name-style="western"><surname>Maddison</surname><given-names>WP</given-names></name><name name-style="western"><surname>Zhang</surname><given-names>JX</given-names></name><name name-style="western"><surname>Bodner</surname><given-names>MR</given-names></name></person-group> (<year>2007</year>) <article-title>A basal phylogenetic placement for the salticid spider <italic>Eupoa</italic>, with descriptions of two new species (Araneae: Salticidae).</article-title><source>Zootaxa</source><volume>1432</volume>: <fpage>23</fpage>-<lpage>33</lpage>.</mixed-citation></ref><ref id="B8"><mixed-citation xmlns:xlink="http://www.w3.org/1999/xlink" xlink:type="simple"><person-group><name name-style="western"><surname>Żabka</surname><given-names>M</given-names></name></person-group> (<year>1985</year>) <article-title>Systematic and zoogeographic study on the family Salticidae (Araneae) from Viet-Nam.</article-title><source>Annales Zoologici, Polska Academia Nauk</source><volume>39</volume>(<issue>11</issue>): <fpage>197</fpage>-<lpage>485</lpage>.</mixed-citation></ref></ref-list></tp:taxon-treatment>
