# Supplementary material for: Taxonomic notes on the genus Eupoa Żabka, 1985 (Arachnida, Araneae, Salticidae)
Source: Zookeys. 2014 May 21;(410):63–93. doi: 10.3897/zookeys.410.7548 (PMC4042708; doi:10.3897/zookeys.410.7548)
Supplement: XML Treatment for Eupoa pulchella [file zookeys.410.7548-treatment7.xml]

<!DOCTYPE tp:taxon-treatment
  PUBLIC "-//TaxonX//DTD Taxonomic Treatment Publishing DTD v0 20100105//EN" "tax-treatment-NSO.dtd">
<tp:taxon-treatment xmlns:tp="http://www.plazi.org/taxpub"><tp:treatment-meta><mixed-citation publication-type="journal"><person-group><name><surname>Logunov</surname><given-names>Dmitri V.</given-names></name><name><surname>Marusik</surname><given-names>Yuri M.</given-names></name></person-group><article-title>Taxonomic notes on the genus <italic>Eupoa</italic> Żabka, 1985 (Arachnida, Araneae, Salticidae)</article-title><source>Zookeys</source><day>21</day><month>5</month><year>2014</year><volume>2014</volume><issue>410</issue><fpage>63</fpage><lpage>93</lpage><pub-id pub-id-type="doi">10.3897/zookeys.410.7548</pub-id></mixed-citation></tp:treatment-meta><tp:nomenclature><tp:taxon-name>
                            <tp:taxon-name-part taxon-name-part-type="genus">Eupoa</tp:taxon-name-part>
                            <tp:taxon-name-part taxon-name-part-type="species">pulchella</tp:taxon-name-part>
                            <object-id xmlns:xlink="http://www.w3.org/1999/xlink" content-type="zoobank" xlink:type="simple">http://zoobank.org/DB59AEEB-D36B-4440-AF08-79C284E997C1</object-id>
                            <object-id xmlns:xlink="http://www.w3.org/1999/xlink" xlink:type="simple">http://species-id.net/wiki/Eupoa_pulchella</object-id>
                        </tp:taxon-name><tp:taxon-status xmlns:xlink="http://www.w3.org/1999/xlink" xlink:type="simple">sp. n.</tp:taxon-status><xref ref-type="fig" rid="F14">Figs 87–88</xref><xref ref-type="fig" rid="F15">, 91–96</xref></tp:nomenclature><tp:treatment-sec sec-type="Type"><title>Type.</title><p>Holotype ♂ (MHNG, both palps separated) from Thailand, Prov. Chiang Mai, Chiang Dao Distr., Doi Chiang Dao Wildlife Sanctuary, 510 m a.s.l., pitfall traps, 23.12.1990–15.01.1991, P. J. Schwendinger.</p><p>Paratypes: THAILAND: 3♂ (MHNG; palps of all specimens are separated), together with the holotype; 1♂ (MHNG; with the single detached palp), same locality, 510 m a.s.l., pitfall traps, 25.10–23.11.1990, P. J. Schwendinger.</p><!--PageBreak--></tp:treatment-sec><tp:treatment-sec sec-type="Etymology"><title>Etymology.</title><p>From the Latin word ‘<italic>pulchellus</italic>’ meaning ‘pretty’.</p></tp:treatment-sec><tp:treatment-sec sec-type="Diagnosis"><title>Diagnosis.</title><p>This species differs from all <italic><tp:taxon-name>Eupoa</tp:taxon-name></italic> species known to us in having all the bulbal sclerites in apical position, as if grouped together at the top of tegulum (<xref ref-type="fig" rid="F15">Figs 91–96</xref>), and the unique shape of patellar apophysis, which is short, thick and bi-ramous (<xref ref-type="fig" rid="F15">Figs 93</xref>, <xref ref-type="fig" rid="F15">96</xref>). The female of <italic><tp:taxon-name>Eupoa pulchella</tp:taxon-name></italic> sp. n. remains unknown.</p></tp:treatment-sec><tp:treatment-sec sec-type="Distribution"><title>Distribution.</title><p>The type locality only.</p></tp:treatment-sec><tp:treatment-sec sec-type="Description"><title>Description.</title><p>MALE (♂ paratype with the palp). <!--PageBreak--><italic>Measurements</italic>. Carapace 0.94 long, 0.73 wide and 0.46 high at PLE. Ocular area 0.56 long, 0.75 wide anteriorly and 0.70 wide posteriorly. Diameter of AME 0.23. Clypeus height 0.06, chelicera length 0.20. Abdomen 0.76 long, 0.59 wide. Length of leg segments: I: 0.44 + 0.21 + 0.29 + 0.29 +0. 19; II: 0.39 + 0.19 + 0.23 + 0.24 + 0.17; III: 0.37 + 0.16 + 0.23 + 0.26 + 0.27; IV: 0.59 + 0.23 + 0.41 + 0.33 + 0.21. <italic>Leg spination</italic>. Leg I: Tb v 2-2-2ap; Mt v 2-2ap. Leg II without spines. Leg III: Tb pr and rt 0-1-0. Leg IV: Tb pr and rt 0-1-1; Mt pr 1-2ap, rt 1-1ap. <italic>Coloration</italic>. Carapace brown, with a wide median yellow stripe started from the middle part of eye field and running to thorax; blackened around eyes. Clypeus naked and brown. Sternum, maxillae, labium and chelicerae pale yellow. Abdomen: dorsum brown, with two longitudinal rows of large yellow spots; sides brown; venter yellow. Book-lung covers yellowish brownish. Spinnerets: anterior pair brownish, posterior pair pale yellow. All legs yellow, with brown patches at segment joints, but femora, patellae and tibiae pro-ventrally and retrolaterally brown. Palps dark brown. Palpal structure as in <xref ref-type="fig" rid="F15">Figs 91–96</xref>: patellar apophysis short, thick and bi-ramous; tibial apophysis short and cone-shaped; tegulum well-developed; tegular apophysis not developed; median apophysis fingerlike, directed anteriorly; compound terminal apophysis wide, plate-shaped and rugose; embolus short, S-shaped.</p><fig id="F14" position="float" orientation="portrait"><label>Figures 85–90.</label><caption><p>General appearance of <italic><tp:taxon-name>Eupoa pulchella</tp:taxon-name></italic> sp. n. (<bold>87–88</bold>, ♂ paratype), <italic><tp:taxon-name>Eupoa schwendingeri</tp:taxon-name></italic> sp. n. (♂ holotype, <bold>89–90</bold>) and <italic><tp:taxon-name>Eupoa thailandica</tp:taxon-name></italic> sp. n. (♀ and ♂ paratypes, <bold>85–86</bold>). <bold>85</bold> female body, dorsal view <bold>86–87, 89</bold> male body, dorsal view <bold>88, 90</bold> ditto, lateral view.</p></caption><graphic xmlns:xlink="http://www.w3.org/1999/xlink" xlink:href="zookeys-410-063-g014.jpg" position="float" orientation="portrait" xlink:type="simple"/></fig><fig id="F15" position="float" orientation="portrait"><label>Figures 91–96.</label><caption><p>Copulatory organs of <italic><tp:taxon-name>Eupoa pulchella</tp:taxon-name></italic> sp. n. (<bold>91–93</bold>, the holotype; <bold>94–96</bold>, ♂ paratype). <bold>91, 94–95</bold> male palp, median view <bold>92</bold> ditto, apical view <bold>93, 96</bold> ditto, retrolateral view. Abbreviations as explained in ‘Material and methods’. Scale bars: 0.1 mm.</p></caption><graphic xmlns:xlink="http://www.w3.org/1999/xlink" xlink:href="zookeys-410-063-g015.jpg" position="float" orientation="portrait" xlink:type="simple"/></fig><p>Female unknown.</p></tp:treatment-sec></tp:taxon-treatment>
