# Supplementary material for: Taxonomic notes on the genus Eupoa Żabka, 1985 (Arachnida, Araneae, Salticidae)
Source: Zookeys. 2014 May 21;(410):63–93. doi: 10.3897/zookeys.410.7548 (PMC4042708; doi:10.3897/zookeys.410.7548)
Supplement: XML Treatment for Eupoa schwendingeri [file zookeys.410.7548-treatment8.xml]

<!DOCTYPE tp:taxon-treatment
  PUBLIC "-//TaxonX//DTD Taxonomic Treatment Publishing DTD v0 20100105//EN" "tax-treatment-NSO.dtd">
<tp:taxon-treatment xmlns:tp="http://www.plazi.org/taxpub"><tp:treatment-meta><mixed-citation publication-type="journal"><person-group><name><surname>Logunov</surname><given-names>Dmitri V.</given-names></name><name><surname>Marusik</surname><given-names>Yuri M.</given-names></name></person-group><article-title>Taxonomic notes on the genus <italic>Eupoa</italic> Żabka, 1985 (Arachnida, Araneae, Salticidae)</article-title><source>Zookeys</source><day>21</day><month>5</month><year>2014</year><volume>2014</volume><issue>410</issue><fpage>63</fpage><lpage>93</lpage><pub-id pub-id-type="doi">10.3897/zookeys.410.7548</pub-id></mixed-citation></tp:treatment-meta><tp:nomenclature><tp:taxon-name>
                            <tp:taxon-name-part taxon-name-part-type="genus">Eupoa</tp:taxon-name-part>
                            <tp:taxon-name-part taxon-name-part-type="species">schwendingeri</tp:taxon-name-part>
                            <object-id xmlns:xlink="http://www.w3.org/1999/xlink" content-type="zoobank" xlink:type="simple">http://zoobank.org/58EF7EFD-7F8C-42FF-9719-3DA2BC5C001B</object-id>
                            <object-id xmlns:xlink="http://www.w3.org/1999/xlink" xlink:type="simple">http://species-id.net/wiki/Eupoa_schwendingeri</object-id>
                        </tp:taxon-name><tp:taxon-status xmlns:xlink="http://www.w3.org/1999/xlink" xlink:type="simple">sp. n.</tp:taxon-status><xref ref-type="fig" rid="F14">Figs 89–90</xref><xref ref-type="fig" rid="F16">, 97–105</xref></tp:nomenclature><tp:treatment-sec sec-type="Type"><title>Type.</title><p>Holotype 1♂ (MHNG) from northern Thailand, Chiang Mai Prov. and Distr., Doi Suthep-Pui National Park, Doi (=Mount) Suthep, 1180 m a.s.l., 1-30.03.1987, P. J. Schwendinger.</p><p>Paratypes: THAILAND: 2♀ (MHNG), together with the holotype; 1♂ (MHNG), northern Thailand, Chiang Mai Prov. and Distr., Doi Suthep-Pui National Park, near Pin Pak Pai Waterfall, 1155 m a.s.l., pitfall traps 10.01-11.02.1997, P. Dankittipakul.</p></tp:treatment-sec><tp:treatment-sec sec-type="Etymology"><title>Etymology.</title><p>The species is named in honour of our colleague, the well-known arachnologist, Dr Peter Schwendinger (Geneva, Switzerland), who collected the type series and who made the majority of the <italic><tp:taxon-name>Eupoa</tp:taxon-name></italic> specimens treated in the present work available to us.</p></tp:treatment-sec><tp:treatment-sec sec-type="Diagnosis"><title>Diagnosis.</title><p>The male palp of <italic><tp:taxon-name>Eupoa schwendingeri</tp:taxon-name></italic> sp. n. differs from those of all <italic><tp:taxon-name>Eupoa</tp:taxon-name></italic> species known to us in having the rather small and inconspicous median and compound terminal apophyses (<xref ref-type="fig" rid="F16">Figs 97–99</xref>). The female of <italic><tp:taxon-name>Eupoa schwendingeri</tp:taxon-name></italic> sp. n. has the unique epigyne shaped as a square plate, with parallel sides (<xref ref-type="fig" rid="F16">Fig. 100</xref>) and the entrances of insemination ducts directed to each other (<xref ref-type="fig" rid="F16">Fig. 101</xref>). Besides, both sexes of this species have a very characteristic body colour pattern consisting of two longitudinal subparallel grey stripes on dorsum (<xref ref-type="fig" rid="F14">Figs 89</xref>, <xref ref-type="fig" rid="F16">104–105</xref>).</p><fig id="F16" position="float" orientation="portrait"><label>Figures 97–105.</label><caption><p>Copulatory organs and somatic characters of <italic><tp:taxon-name>Eupoa schwendingeri</tp:taxon-name></italic> sp. n. (♂ and ♀ paratypes). <bold>97</bold> male palp, median view <bold>98</bold> ditto, ventral view <bold>99</bold> ditto, retrolateral view <bold>100</bold> epigyne, ventral view <bold>101</bold> vulva, dorsal view <bold>102</bold> diagrammatic course of insemination ducts <bold>103</bold> female carapace, lateral view <bold>104</bold> female body, dorsal view <bold>105</bold> male body, dorsal view. Abbreviations as explained in ‘Material and methods’. Scale bars: 0.1 mm (<bold>97–101</bold>), 0.25 mm (<bold>103–105</bold>).</p></caption><graphic xmlns:xlink="http://www.w3.org/1999/xlink" xlink:href="zookeys-410-063-g016.jpg" position="float" orientation="portrait" xlink:type="simple"/></fig></tp:treatment-sec><tp:treatment-sec sec-type="Distribution"><title>Distribution.</title><p>The only locality in Thailand: Doi Suthep-Pui National Park.</p></tp:treatment-sec><tp:treatment-sec sec-type="Comments"><title>Comments.</title><p>The ♂ paratype was lost after having been photographed, as the observation glass was incidentally dropped down to the floor. Thus, the ♂ paratype is represented by the male palp only (<xref ref-type="fig" rid="F16">Figs 97–99</xref>) that is retained in the MHNG.</p></tp:treatment-sec><tp:treatment-sec sec-type="Description"><title>Description.</title><p>MALE (the holotype). <!--PageBreak--><!--PageBreak--><italic>Measurements</italic>. Carapace 0.90 long, 0.60 wide and 0.45 high at PLE. Ocular area 0.57 long, 0.73 wide anteriorly and 0.64 wide posteriorly. Diameter of AME 0.23. Clypeus height 0.04, chelicera length 0.30. Abdomen 0.88 long, 0.53 wide. Length of leg segments: I: 0.50 + 0.23 + 0.33 + 0.29 + 0.21; II: 0.40 + 0.16 + 0.23 + 0.26 + 0.20; III: 0.37 + 0.16 + 0.24 + 0.27 + 0.21; leg IV is missing. <italic>Leg spination</italic>. Legs I and II: no spines. Leg III: Mt pr 0-1-0. Leg IV is missing. <italic>Coloration</italic> (<xref ref-type="fig" rid="F14">Figs 89–90</xref>, <xref ref-type="fig" rid="F16">104</xref>). Carapace yellow, with two wide longitudinal light brown bands. Eye field dark grey, blackened around eyes. Clypeus naked, yellowish brownish. Sternum, labium, maxillae and chelicerae light yellow. Abdomen yellow, with two longitudinal light grey stripes on dorsum. Book-lung covers light yellow. Spinnerets: anterior pair dark grey, posterior pair yellow. Leg I yellow, but femur (its distal part), patella, tibia and metatarsus with black pro-lateral longitudinal stripe, tibia and metatarsus also with light grey retro-lateral longitudinal stripe. Leg II yellow, but tibia ventrally with light grey longitudinal stripe. Legs III and IV yellow. Palps yellow, with brownish cymbia. Palpal structure as in <xref ref-type="fig" rid="F16">Figs 97–99</xref>: patellar apophysis short, fingerlike; tibial apophysis thick and obtuse, directed ventrad with its tip bend dorsad; tegulum developed on its prolateral side only; tegular apophysis poorly developed, looking like an anterior ridge of tegulum; median apophysis spine-shaped, situated at the proximal end of tegulum; compound terminal apophysis poorly developed, looking like a hook-shaped process at the basal part of embolus; embolus coiled, making two revolutions.</p><p>FEMALE. <italic>Measurements</italic>. Carapace 0.98 long, 0.76 wide and 0.55 high at PLE. Ocular area 0.63 long, 0.79 wide anteriorly and 0.71 wide posteriorly. Diameter of AME 0.24. Clypeus height 0.07, chelicera length 0.29. Abdomen 0.90 long, 0.68 wide. Length of leg segments: I: 0.54 + 0.20 + 0.35 + 0.34 + 0.21; II: 0.50 + 0.20 + 0.26 + 0.29 + 0.21; III: 0.44 + 0.16 + 0.29 + 0.33 + 0.20; IV: 0.73 + 0.26 + 0.54 + 0.43 + 0.26. <italic>Leg spination</italic>. Leg I: Tb v 2-2-2ap; Mt v 2-2-2ap. Leg II: Tb pr 0-1, v 1-1; Mt v 2-2-2ap. Leg III: Tb pr and rt 0-1-0; Mt pr and rt 1-0. Leg IV: Tb pr and rt 0-1-0; Mt pr and rt 1-1. <italic>Coloration</italic> as in the male (<xref ref-type="fig" rid="F16">Fig. 105</xref>), but palps and both pairs of spinnerets entirely yellow. Epigyne and vulva as in <xref ref-type="fig" rid="F16">Figs 100–102</xref>: epigyne as square-shaped plate, with parallel sides; insemination ducts at their entrances directed to each other and then run posteriorly; receptacles small and pear-shaped.</p></tp:treatment-sec><tp:treatment-sec><!--Section generated to contain objects referenced in tp:taxon-treatment.--><fig id="F14" position="float" orientation="portrait"><label>Figures 85–90.</label><caption><p>General appearance of <italic><tp:taxon-name>Eupoa pulchella</tp:taxon-name></italic> sp. n. (<bold>87–88</bold>, ♂ paratype), <italic><tp:taxon-name>Eupoa schwendingeri</tp:taxon-name></italic> sp. n. (♂ holotype, <bold>89–90</bold>) and <italic><tp:taxon-name>Eupoa thailandica</tp:taxon-name></italic> sp. n. (♀ and ♂ paratypes, <bold>85–86</bold>). <bold>85</bold> female body, dorsal view <bold>86–87, 89</bold> male body, dorsal view <bold>88, 90</bold> ditto, lateral view.</p></caption><graphic xmlns:xlink="http://www.w3.org/1999/xlink" xlink:href="zookeys-410-063-g014.jpg" position="float" orientation="portrait" xlink:type="simple"/></fig></tp:treatment-sec></tp:taxon-treatment>
