# Supplementary material for: Taxonomic notes on the genus Eupoa Żabka, 1985 (Arachnida, Araneae, Salticidae)
Source: Zookeys. 2014 May 21;(410):63–93. doi: 10.3897/zookeys.410.7548 (PMC4042708; doi:10.3897/zookeys.410.7548)
Supplement: XML Treatment for Eupoa thailandica [file zookeys.410.7548-treatment9.xml]

<!DOCTYPE tp:taxon-treatment
  PUBLIC "-//TaxonX//DTD Taxonomic Treatment Publishing DTD v0 20100105//EN" "tax-treatment-NSO.dtd">
<tp:taxon-treatment xmlns:tp="http://www.plazi.org/taxpub"><tp:treatment-meta><mixed-citation publication-type="journal"><person-group><name><surname>Logunov</surname><given-names>Dmitri V.</given-names></name><name><surname>Marusik</surname><given-names>Yuri M.</given-names></name></person-group><article-title>Taxonomic notes on the genus <italic>Eupoa</italic> Żabka, 1985 (Arachnida, Araneae, Salticidae)</article-title><source>Zookeys</source><day>21</day><month>5</month><year>2014</year><volume>2014</volume><issue>410</issue><fpage>63</fpage><lpage>93</lpage><pub-id pub-id-type="doi">10.3897/zookeys.410.7548</pub-id></mixed-citation></tp:treatment-meta><tp:nomenclature><tp:taxon-name>
                            <tp:taxon-name-part taxon-name-part-type="genus">Eupoa</tp:taxon-name-part>
                            <tp:taxon-name-part taxon-name-part-type="species">thailandica</tp:taxon-name-part>
                            <object-id xmlns:xlink="http://www.w3.org/1999/xlink" content-type="zoobank" xlink:type="simple">http://zoobank.org/6E26B6C3-1CE6-43E4-8C17-58C4F7CCD61F</object-id>
                            <object-id xmlns:xlink="http://www.w3.org/1999/xlink" xlink:type="simple">http://species-id.net/wiki/Eupoa_thailandica</object-id>
                        </tp:taxon-name><tp:taxon-status xmlns:xlink="http://www.w3.org/1999/xlink" xlink:type="simple">sp. n.</tp:taxon-status><xref ref-type="fig" rid="F14">Figs 85–86</xref><xref ref-type="fig" rid="F17">, 106</xref><xref ref-type="fig" rid="F18">–118</xref></tp:nomenclature><tp:treatment-sec sec-type="Type"><title>Type.</title><p>Holotype 1♂ (MHNG) from Thailand, Trat Prov., Ko Chang, west side (<named-content xmlns:xlink="http://www.w3.org/1999/xlink" content-type="dwc:verbatimCoordinates" xlink:type="simple">12°03'N, 102°18'E</named-content>), WINKLER-extraction in secondary forest with primary spots (AS-T-5), 50-200 m a.s.l., 3-23.12.1999, A. Schultz.</p><p>Paratypes: THAILAND: 2♂1♀ (MHNG, one male without abdomen and palp), together with the holotype.</p></tp:treatment-sec><tp:treatment-sec sec-type="Etymology"><title>Etymology.</title><p>The species epithet originates from the country of origin of the type series.</p></tp:treatment-sec><tp:treatment-sec sec-type="Diagnosis"><title>Diagnosis.</title><p>By having the massive compound terminal apophysis with a deep longitudinal groove on its apical edge (<xref ref-type="fig" rid="F17">Fig. 109</xref>, <xref ref-type="fig" rid="F18">115</xref>), the male of <italic><tp:taxon-name>Eupoa thailandica</tp:taxon-name></italic> sp. n. is most similar to that of <italic><tp:taxon-name>Eupoa pappi</tp:taxon-name></italic> sp. n. (<xref ref-type="fig" rid="F11">Fig. 67–68</xref>), from which it differs in having the smaller and more closed apical cavity of tegulum and the shape of tegular and compound terminal apophyses. The hook-shaped embolic tip of <italic><tp:taxon-name>Eupoa thailandica</tp:taxon-name></italic> sp. n. (<xref ref-type="fig" rid="F17">Fig. 110</xref>) is unique among all the <italic><tp:taxon-name>Eupoa</tp:taxon-name></italic> species known to us. The female of <italic><tp:taxon-name>Eupoa thailandica</tp:taxon-name></italic> sp. n. has a characteristic, mushroom-shaped central epigynal plate (<xref ref-type="fig" rid="F18">Fig. 117</xref>) and the distinct spermathecae (<xref ref-type="fig" rid="F18">Fig. 118</xref>). Besides, both sexes of <italic><tp:taxon-name>Eupoa thailandica</tp:taxon-name></italic> sp. n. have a very characteristic colour pattern on the dorsum containing a large transverse brown spot at its rear end (<xref ref-type="fig" rid="F14">Figs 85–86</xref>); of the <italic><tp:taxon-name>Eupoa</tp:taxon-name></italic> species known to us, only the female of <italic><tp:taxon-name>Eupoa yunnanensis</tp:taxon-name></italic> has got a similar colour pattern (<xref ref-type="fig" rid="F19">Fig. 121</xref>).</p><fig id="F17" position="float" orientation="portrait"><label>Figures 106–110.</label><caption><p>Copulatory organs of <italic><tp:taxon-name>Eupoa thailandica</tp:taxon-name></italic> sp. n. (♂ paratype). <bold>106</bold> male palp, median view <bold>107</bold> bunches of white hairs at the base of cymbium, median view <bold>108</bold> male palp, retrolateral view <bold>109</bold> ditto, ventral view <bold>110</bold> embolic tip, apical view. Abbreviations as explained in ‘Material and methods’. Scale bars: 10 μm (<bold>107, 110</bold>), 0.1 mm (<bold>106, 108–109</bold>).</p></caption><graphic xmlns:xlink="http://www.w3.org/1999/xlink" xlink:href="zookeys-410-063-g017.jpg" position="float" orientation="portrait" xlink:type="simple"/></fig><fig id="F18" position="float" orientation="portrait"><label>Figures 111–118.</label><caption><p>Copulatory organs of <italic><tp:taxon-name>Eupoa thailandica</tp:taxon-name></italic> sp. n. (♂ and ♀ paratypes). <bold>111, 113</bold> male palp, median view <bold>112</bold> ditto, ventral view <bold>114</bold> male palp, dorsal view <bold>115</bold> ditto, ventral view <bold>116</bold> ditto, retrolateral view <bold>117</bold> epigyne, ventral view <bold>118</bold> vulva, dorsa view. Abbreviations as explained in ‘Material and methods’. Scale bars: 0.1 mm.</p></caption><graphic xmlns:xlink="http://www.w3.org/1999/xlink" xlink:href="zookeys-410-063-g018.jpg" position="float" orientation="portrait" xlink:type="simple"/></fig><fig id="F19" position="float" orientation="portrait"><label>Figures 119–122.</label><caption><p>General appearance of <italic><tp:taxon-name>Eupoa yunnanensis</tp:taxon-name></italic> from Laos. <bold>119, 120</bold> male body, dorsal view <bold>121</bold> female body, dorsal view <bold>122</bold> male body, lateral view.</p></caption><graphic xmlns:xlink="http://www.w3.org/1999/xlink" xlink:href="zookeys-410-063-g019.jpg" position="float" orientation="portrait" xlink:type="simple"/></fig><!--PageBreak--></tp:treatment-sec><tp:treatment-sec sec-type="Distribution"><title>Distribution.</title><p>The type locality only.</p></tp:treatment-sec><tp:treatment-sec sec-type="Description"><title>Description.</title><p>MALE (the holotype). <!--PageBreak--><!--PageBreak--><italic>Measurements</italic>. Carapace 0.87 long, 0.73 wide and 0.54 high at PLE. Ocular area 0.56 long, 0.77 wide anteriorly and 0.66 wide posteriorly. Diameter of AME 0.24. Clypeus height 0.13, chelicera length 0.24. Abdomen 0.67 long, 0.50 wide. Length of leg segments: I: 0.50 + 0.21 + 0.33 + 0.30 + 0.21; II: 0.39 + 0.16 + 0.31 + 0.27 + 0.20; III: 0.39 + 0.17 + 0.26 + 0.27 + 0.18; IV: 0.67 + 0.26 + 0.47 + 0.36 + 0.23. <italic>Leg spination</italic>. Leg I: Tb v 2-2-2ap; Mt v 2-2-2ap. Leg II: Tb v 1-0; Mt v 1-1. Leg III: Tb pr 0-1-0. Leg IV: Tb pr 0-1-0; Mt pr 1ap. <italic>Coloration</italic> (<xref ref-type="fig" rid="F14">Fig. 86</xref>). Carapace yellow, with a brownish marginal stripe at rear end and with brownish eye filed. Blackened around eyes. Clypeus naked, yellow. Sternum, maxillae, labium and chelicerae pale yellow. Abdomen pale yellow, but dorsum with a colour pattern consisting of two brown semi-rings in its fore-half and a transverse brown spot at the rear end (just in front of the spinnerets). Book-lung covers and spinnerets pale yellow. All legs and palps yellow. Palpal structure as in <xref ref-type="fig" rid="F17">Figs 106</xref>–<xref ref-type="fig" rid="F18">116</xref>: femur rather long and thin, almost equal to the length of cymbium; patellar apophysis medium-sized, fingerlike, with a dorso-basal bulge, reaching almost a third of the cymbial length; tibia with set of long hairs prolaterally, tibial apophysis hook-shaped, directed ventrad with its sharp tip bend upward and directed anteriorly; cymbium with a median, basal bunch of thick white hairs; tegulum well-developed; tegular apophysis not developed; median apophysis thin, directed ventrad and situated in the central part of tegulum; compound terminal apophysis massive, as a large, thick hook having a longitudinal groove on its dorsal edge; embolus coiled, making one and a half revolutions, its tip hook-shaped.</p><p>FEMALE. <italic>Measurements</italic>. Carapace 0.96 long, 0.77 wide and 0.54 high at PLE. Ocular area 0.59 long, 0.81 wide anteriorly and 0.69 wide posteriorly. Diameter of AME 0.24. Clypeus height 0.07, chelicera length 0.31. Abdomen 1.04 long, 0.91 wide. Length of leg segments: I: 0.54 + 0.21 + 0.36 + 0.34 + 0.20; II: 0.44 + 0.19 + 0.26 + 0.27 + 0.20; III: 0.41 + 0.17 + 0.30 + 0.31 + 0.21; IV: 0.73 + 0.22 + 0.59 + 0.43 + 0.25. <italic>Leg spination</italic>. Leg I: Tb v 2-2-2ap; Mt v 2-2-2ap. Leg II: Tb pr 0-1, v 1-2; Mt pr 1-1, rt 0-1-0, v 2-0-2ap. Leg III: Tb pr and rt 0-1-0; Mt pr and rt 0-1-0. Leg IV: Tb pr 0-1-0; Mt pr and rt 1-0-1ap. <italic>Coloration</italic> as the male, but the dark brown spot on dorsum is larger (<xref ref-type="fig" rid="F14">Fig. 85</xref>). Epigyne and vulva as in <xref ref-type="fig" rid="F18">Figs 117–118</xref>: central epigynal plate mushroom-shaped, sclerotized and contrastingly darker than the rest of epigyne; wide transparent insemination ducts; round receptacles that are spaced up.</p></tp:treatment-sec><tp:treatment-sec><!--Section generated to contain objects referenced in tp:taxon-treatment.--><fig id="F14" position="float" orientation="portrait"><label>Figures 85–90.</label><caption><p>General appearance of <italic><tp:taxon-name>Eupoa pulchella</tp:taxon-name></italic> sp. n. (<bold>87–88</bold>, ♂ paratype), <italic><tp:taxon-name>Eupoa schwendingeri</tp:taxon-name></italic> sp. n. (♂ holotype, <bold>89–90</bold>) and <italic><tp:taxon-name>Eupoa thailandica</tp:taxon-name></italic> sp. n. (♀ and ♂ paratypes, <bold>85–86</bold>). <bold>85</bold> female body, dorsal view <bold>86–87, 89</bold> male body, dorsal view <bold>88, 90</bold> ditto, lateral view.</p></caption><graphic xmlns:xlink="http://www.w3.org/1999/xlink" xlink:href="zookeys-410-063-g014.jpg" position="float" orientation="portrait" xlink:type="simple"/></fig><fig id="F11" position="float" orientation="portrait"><label>Figures 66–71.</label><caption><p>Copulatory organs of <italic><tp:taxon-name>Eupoa pappi</tp:taxon-name></italic> sp. n. (the holotype). <bold>66</bold> male palp, apical view <bold>67–68</bold> ditto, median view <bold>69</bold> ditto, ventral view <bold>70–71</bold> ditto, retrolateral view. Abbreviations as explained in ‘Material and methods’.</p></caption><graphic xmlns:xlink="http://www.w3.org/1999/xlink" xlink:href="zookeys-410-063-g011.jpg" position="float" orientation="portrait" xlink:type="simple"/></fig></tp:treatment-sec></tp:taxon-treatment>
