# Supplementary material for: Taxonomic notes on the genus Eupoa Żabka, 1985 (Arachnida, Araneae, Salticidae)
Source: Zookeys. 2014 May 21;(410):63–93. doi: 10.3897/zookeys.410.7548 (PMC4042708; doi:10.3897/zookeys.410.7548)
Supplement: XML Treatment for Eupoa yunnanensis [file zookeys.410.7548-treatment10.xml]

<!DOCTYPE tp:taxon-treatment
  PUBLIC "-//TaxonX//DTD Taxonomic Treatment Publishing DTD v0 20100105//EN" "tax-treatment-NSO.dtd">
<tp:taxon-treatment xmlns:tp="http://www.plazi.org/taxpub"><tp:treatment-meta><mixed-citation publication-type="journal"><person-group><name><surname>Logunov</surname><given-names>Dmitri V.</given-names></name><name><surname>Marusik</surname><given-names>Yuri M.</given-names></name></person-group><article-title>Taxonomic notes on the genus <italic>Eupoa</italic> Żabka, 1985 (Arachnida, Araneae, Salticidae)</article-title><source>Zookeys</source><day>21</day><month>5</month><year>2014</year><volume>2014</volume><issue>410</issue><fpage>63</fpage><lpage>93</lpage><pub-id pub-id-type="doi">10.3897/zookeys.410.7548</pub-id></mixed-citation></tp:treatment-meta><tp:nomenclature><tp:taxon-name>
                            <tp:taxon-name-part taxon-name-part-type="genus">Eupoa</tp:taxon-name-part>
                            <tp:taxon-name-part taxon-name-part-type="species">yunnanensis</tp:taxon-name-part>
                            <object-id xmlns:xlink="http://www.w3.org/1999/xlink" xlink:type="simple">http://species-id.net/wiki/Eupoa_yunnanensis</object-id>
                        </tp:taxon-name><tp:taxon-authority>Peng &amp; Kim, 1997</tp:taxon-authority><xref ref-type="fig" rid="F19">Figs 119</xref><xref ref-type="fig" rid="F20">–128</xref><tp:nomenclature-citation-list><tp:nomenclature-citation><tp:taxon-name>Eupoa yunnanensis</tp:taxon-name><comment> Peng &amp; Kim, 1997: 196, figs 3A–C (D♂).</comment></tp:nomenclature-citation><tp:nomenclature-citation><tp:taxon-name>Eupoa yunnanensis</tp:taxon-name><comment>: Song et al. 1999: 509, figs 292O, 325J (♂).</comment></tp:nomenclature-citation></tp:nomenclature-citation-list></tp:nomenclature><tp:treatment-sec sec-type="Material"><title>Material.</title><p>Laos: 2♂ (SMFM), Luang Prabang Prov., NE Luang Prabang, Nam Ou, Nong Khiao, Tham Pathok (<named-content xmlns:xlink="http://www.w3.org/1999/xlink" content-type="dwc:verbatimCoordinates" xlink:type="simple">20°33.082'N, 102°37.925'E</named-content>'), 373 m a.s.l., outside cave, sieving leaf litter, 17–18.03.2007, P. Jäger &amp; F. Steinmetz; 2♀ (SMFM), Luang Prabang Prov., SE Luang Prabang, Xieng Nguen Distr., Nam Khan, Ban Keng Koung (<named-content xmlns:xlink="http://www.w3.org/1999/xlink" content-type="dwc:verbatimCoordinates" xlink:type="simple">19°40.963'N, 102°18.442'E</named-content>), 372 m a.s.l., along stream, sieving leaf litter, 22.03.2007, P. Jäger; 1♀ (SMFM), same locality, disturbed forest, dry stream bed, sieving and WINKLER-extraction, 21-23.02.2008, P. Jäger.</p></tp:treatment-sec><tp:treatment-sec sec-type="Diagnosis"><title>Diagnosis.</title><p>The male of <italic><tp:taxon-name>Eupoa yunnanensis</tp:taxon-name></italic> has the unique, widest and strongest patellar apophysis (<xref ref-type="fig" rid="F20">Figs 124</xref>, <xref ref-type="fig" rid="F20">126</xref>) among all the <italic><tp:taxon-name>Eupoa</tp:taxon-name></italic> species known to us. The female has the unique conformation of its epigyne: viz., the singular atrium formed by the posterior chitinous margin and the anterior transverse pocket (<xref ref-type="fig" rid="F20">Fig. 127</xref>) and the S-shaped spermathecae (<xref ref-type="fig" rid="F20">Fig. 128</xref>).</p><fig id="F20" position="float" orientation="portrait"><label>Figures 123–128.</label><caption><p>Copulatory organs of <italic><tp:taxon-name>Eupoa yunnanensis</tp:taxon-name></italic> from Laos. <bold>123</bold> male palp, median view <bold>124</bold> ditto, dorsal view <bold>125</bold> ditto, ventral view <bold>126</bold> ditto, retrolateral view <bold>127</bold> epigyne, verntral view <bold>128</bold> ditto, dorsal view. Abbreviations as explained in ‘Material and Methods’. Scale bars: 0.1 mm.</p></caption><graphic xmlns:xlink="http://www.w3.org/1999/xlink" xlink:href="zookeys-410-063-g020.jpg" position="float" orientation="portrait" xlink:type="simple"/></fig></tp:treatment-sec><tp:treatment-sec sec-type="Distribution"><title>Distribution.</title><p>China (Yunnan) (<xref ref-type="bibr" rid="B5">Peng and Kim 1997</xref>) and northern Laos (Luang Prabang province) (present data).</p></tp:treatment-sec><tp:treatment-sec sec-type="Description"><title>Description.</title><p>MALE. <!--PageBreak--><italic>Measurements</italic>. Carapace 0.96 long, 0.79 wide and 0.50 high at PLE. Ocular area 0.60 long, 0.83 wide anteriorly and 0.75 wide posteriorly. Diameter of AME 0.29. Clypeus height 0.06, chelicera length 0.21. Abdomen 0.83 long, 0.50 wide. Length of leg segments: I: 0.49 + 0.19 + 0.30 + 0.31 + 0.21; II: 0.43 + 0.20 + 0.23 + 0.27 + 0.21; III: 0.43 + 0.19 + 0.24 + 0.31 + 0.26; IV: 0.64 + 0.24 + 0.47 + 0.39 + 0.29. <italic>Leg spination</italic>. Leg I: Mt v 2-2-2ap. Leg II: no spines. Leg III: Tb pr and rt 0-1-0. Leg IV: Tb pr and rt 0-1-0; Mt d, pr and rt 1-1ap. <italic>Coloration</italic> (<xref ref-type="fig" rid="F19">Figs 119–120</xref>, <xref ref-type="fig" rid="F19">122</xref>). Carapace brownish, with a wide longitudinal median yellow stripe, the area between PLEs also yellow; blackened around eyes. Clypeus naked, brownish yellow. Sternum, labium, maxillae and chelicerae yellow. Abdomen: dorsum and sides dark grey, with two longitudinal rows of yellow spots on dorsum; dorsum with shining scutum; venter yellow. Book-lung covers yellow. Spinnerets: anterior pair dark grey, posterior pair yellow. All legs yellow, but femora I and patellae I grey on their sides, tibiae I ventrally grey and patellae II-IV grey on their sides. Palps brownish. Palpal structure as in <xref ref-type="fig" rid="F20">Figs 123–126</xref>: patellar apophysis thick, massive and split at its tip, reaching almost a half of the cymbial length; tibial apophysis short and wide, poorly-developed; tegulum well-developed; tegular apophysis wide and strong, looking like a median extension; median apophysis thick and visibly sclerotized, situated in the central part of tegulum; compound terminal apophysis short, situated at the basis of embolus; embolus fingerlike, with a short hook-shaped process on its tip.</p><!--PageBreak--><p>FEMALE. <!--PageBreak--><italic>Measurements</italic>. Carapace 1.13 long, 0.86 wide and 0.60 high at PLE. Ocular area 0.59 long, 0.89 wide anteriorly and 0.76 wide posteriorly. Diameter of AME 0.29. Clypeus height 0.06, chelicera length 0.20. Abdomen 1.10 long, 0.85 wide. Length of leg segments: I: 0.65 + 0.28 + 0.48 + 0.40 + 0.25; II: 0.53 + 0.23 + 0.35 + 0.35 + 0.23; III: 0.51 + 0.23 + 0.38 + 0.40 + 0.25; IV: 0.90 + 0.33 + 0.73 + 0.50 + 0.30. <italic>Leg spination</italic>. Leg I: Tb v 2-2-2ap; Mt v 2-2-2ap. Leg II: Tb pr and rt 0-1-0, v 1-2; Mt v 2-2-2ap. Leg III: Tb pr and rt 0-1-0; Mt pr and rt 1-0. Leg IV: Tb pr and rt 0-1-0; Mt pr 1-0-2ap, rt 1-0-1ap. <italic>Coloration</italic> (<xref ref-type="fig" rid="F19">Fig. 121</xref>). Carapace yellow, with brownish margins and brownish eye field; blackened around eyes. Clypeus naked and yellow. Sternum, labium, maxillae and chelicerae yellow. Abdomen: dorsum yellow, with two dark brown pattern consisting of Λ-shaped figure and two round merging spots at its rear; venter yellow. Book-lung and spinnerets yellow. All legs and palps yellow. Epigyne and vulva as in <xref ref-type="fig" rid="F20">Figs 127–128</xref>: central atrium present, it is formed by the posterior chitinous margin and the anterior transverse pocket; relatively short, transparent insemination ducts make a C-shaped loop; there are also visible large transparent sacs that seem to be disconnected from the insemination ducts (in the studied vulva only one sac is left); sclerotized receptacles bean-shaped.</p></tp:treatment-sec><tp:treatment-sec><!--Section generated to contain objects referenced in tp:taxon-treatment.--><fig id="F19" position="float" orientation="portrait"><label>Figures 119–122.</label><caption><p>General appearance of <italic><tp:taxon-name>Eupoa yunnanensis</tp:taxon-name></italic> from Laos. <bold>119, 120</bold> male body, dorsal view <bold>121</bold> female body, dorsal view <bold>122</bold> male body, lateral view.</p></caption><graphic xmlns:xlink="http://www.w3.org/1999/xlink" xlink:href="zookeys-410-063-g019.jpg" position="float" orientation="portrait" xlink:type="simple"/></fig></tp:treatment-sec><ref-list><ref id="B5"><mixed-citation xmlns:xlink="http://www.w3.org/1999/xlink" xlink:type="simple"><person-group><name name-style="western"><surname>Peng</surname><given-names>XJ</given-names></name><name name-style="western"><surname>Kim</surname><given-names>JP</given-names></name></person-group> (<year>1997</year>) <article-title>Three new species of the genus <italic>Eupoa</italic> from China (Araneae: Salticidae).</article-title><source>Korean Journal of Systematic Zoology</source><volume>13</volume>(<issue>2</issue>): <fpage>193</fpage>-<lpage>198</lpage>.</mixed-citation></ref></ref-list></tp:taxon-treatment>
